# Supplementary material for: Impact of body fat distribution on long-term clinical outcomes after drug-eluting stent implantation
Source: PLoS One. 2018 May 25;13(5):e0197991. doi: 10.1371/journal.pone.0197991 (PMC5969753; doi:10.1371/journal.pone.0197991)
Supplement: S1 File — (XLSX) [file pone.0197991.s002.xlsx]

## Sheet: CODE BOOK
CODE BOOK
A: clinical parameters
age
ageb	presenting age as the binary variable						0: < 65 years	1: ≥ 65 years
gen	Gender						0: female	1: male
dm	previous history of diabetes mellitus (DM)						0: absence of DM	1: presence of DM
htn	previous history of hypertension						0: absence of hypertension	1: presence of hypertension
lipid	previous history of dyslipidemia						0: absence of dyslipidemia	1: presence of dyslipidemia
smok	current smoker						0: current smoker	1: no smoker
fhx	previous history of premature coronary heart disease in first degree relatives (M < 45 years, F < 55 years)						0: absence of family history	1: presence of familiy history
bmi	body mass index (kg/m2)
egfr	estimated glomerular filtration (ml/min/1.73m2)
ef	left ventricular ejection fraction (%)
efb	presenting ef as the binary varible
tc	total cholesterol (mg/dL)
tg	triglyceride (mg/dL)
ldl	low density lipoprotein cholesterol (mg/dL)
hdl	high density lipoprotein cholesterol (mg/dl)
cdx	clinical diagnosis						0: ST elevation myocardial infarction	1: Non ST elevation acute coronary syndrome		2: Stable coronary artery disease
disasa	aspirin at discahrge medicine						0: no medicine	1: aspirin
disclo	clopidogrel at discharge medicine						0: no medicine	1: clopidogrel
disst	statin at discharge medicine						0: no medicine	1: statin
disras	renin-angiotensin system blocker at discharge medicine						0: no medicine	1: renin-angiotensin system blocker
disbb	beta blocker at discharge medicine
5mace	major adverse cardiac event at 5 year
maced	follow-up duration of major adverse cardiac event
bmig	groups stratified by body mass index						1: lowest quartile	2: second and third quartile		3: highest quartile
B: dual X-ray absorptiometry parameters
tottis	total tissue mass (kg)
totlean	total lean mass (kg)
totfat	total fat mass (kg)
trfat	truncal fat mass (kg)
arfat	fat mass in both arms (kg)
lefat	fat mass in both legs (kg)
fatr	the ratio of truncal fat mass to total fat mass (%)
fatrg	groups stratified by the ratio of truncal fat mass to total fat mass
C: angiographic and procedural parameters
leslm	number of lesions in left main artery
leslad	number of lesions in left anterior descending artery
leslcx	number of lesions in left circumflex artery
lesrca	number of lesions in right coronary artery
noses	number of implanted stents with sirolimus-eluting stent
nopes	number of implanted stents with paclitaxel-eluting stent
nozes	number of implanted stents with zotarolimus-eluting stent
noees	number of implanted stents with everolimus-eluting stent
lescom	ACC/AHA B2/C lesions						0: non-B2/C lesion	1: B2/C lesion
lesbif	bifurcation lesions						0: non-bifurcation lesion	1: bifrucation lesion
leslg	long lesions (lengh ≥ 20 mm)						0: non-long lesion	1: long lesion
lescto	chronic total occlusion (CTO)						0: non-CTO lesion	1: CTO lesions
dv	disease vessel
mvd	multivessel disease						0: non-multivessel disease	1: multivessel disease
preds	angiographic diameter stenosis before the stent implantation (%)
postds	angiographic diameter stenosis after the stent implantation (%)
rd	reference diamter of the target vessel (mm)
totleslen	total length in the target lesion (mm)
std	mean diameter of the implanted stent (mm)
totstlen	total length of implanted stents (mm)
nost	number of implanted stents

## Sheet: DATA
NO	Aage	Aageb	Agen	Adm	Ahtn	Alipid	Asmok	Afhx	Abmi	Aegfr	Aef	Aefb	Atc	Atg	Aldl	Ahdl	Acdx	Adisasa	Adisclo	Adisst	Adisras	Adisbb	Btottis	Btotlean	Btotfat	Btrfat	Barfat	Blefat	Bfatr	Cleslm	Cleslad	Cleslcx	Clesrca	Cnoses	Cnopes	Cnozes	Cnoees	Clescom	Clesbif	Cleslg	Clescto	Cdv	Cmvd	Cpreds	Cpostds	Crd	Ctotleslen	Cstd	Ctotstlen
1	58	0	1	1	0	1	0	0	26.9	92.1173	48	0	144	108	80	43	1	1	1	1	1	1	82.28	57.51	24.77	15.54	2.54	5.74	62.8	1	2	0	1	0	3	0	0	1	0	1	0	3	1	81.61	5.53	3.27	67.14	3.17	80
2	49	0	1	0	0	1	0	0	25.8	75.6199	50	0	204	217	122	39	0	1	1	1	1	1	64.98	45.25	19.73	13.09	1.53	4.27	66.3	0	2	0	3	5	0	0	0	1	0	1	0	2	1	89.92	3.06	2.9	100	2.85	100
3	65	1	0	0	0	1	0	0	23	131.609	82	1	231	237	141	43	1	1	1	1	0	1	53.42	35.37	18.05	9.97	2.22	4.96	55.2	0	0	2	1	0	3	0	0	1	1	1	0	2	1	78.69	13.63	2.78	68.56	2.75	72
4	67	1	0	1	1	1	0	0	19.1	75.8144	71	1	196	92	128	49	1	1	1	0	1	0	42.75	27.6	15.15	7.49	1.76	5.11	49.4	0	2	1	0	3	0	0	0	1	0	1	0	2	1	78.11	8.81	3.32	61	3.17	94
5	67	1	1	0	0	1	0	0	24	102.483	81	1	159	91	104	37	2	1	1	0	1	1	53.67	35.14	18.53	10.51	2.37	4.84	56.7	0	1	0	0	1	0	0	0	1	1	1	0	1	0	83.95	18.72	2.5	27	2.5	28
6	27	0	1	0	0	1	1	0	19.7	141.711	65	1	264	97	186	59	0	1	1	1	1	1	54.55	48.17	6.39	3.32	0.83	1.85	52	0	0	1	0	1	0	0	0	1	0	0	0	1	0	85.28	7.81	3.12	17	3	18
7	66	1	0	0	1	0	0	0	22.8	76.0428	84	1	158	35	64	87	2	1	1	1	1	1	42.38	25.68	16.7	8.71	2.29	4.86	52.2	0	1	0	1	0	2	0	0	1	1	1	0	2	1	79.58	11.35	3.4	49.11	3.25	52
8	55	0	0	0	1	1	0	0	25.9	110.316	80	1	214	157	141	42	2	1	1	1	0	0	57.2	34.84	22.36	13.01	2.66	5.78	58.1	1	2	1	2	6	0	0	0	1	1	1	0	3	1	76.68	7.86	3.21	62	3	158
9	63	0	1	0	0	1	0	0	24.6	64.7863	59	1	157	136	82	47	1	1	1	0	1	0	64.32	47.85	16.47	9.42	1.67	4.55	57.2	0	0	0	1	0	1	0	0	0	0	0	0	1	0	82.36	5.45	4.05	17.54	4	18
10	73	1	1	1	0	1	0	0	22.5	48.7584	79	1	148	117	90	35	1	1	1	1	0	0	60.21	49.62	10.6	6.59	0.97	2.47	62.2	1	1	1	0	0	4	0	0	1	1	1	0	2	1	77.76	7.49	3.25	95.45	3.13	93
11	68	1	1	0	1	0	0	0	27.6	70.5439	76	1	121	115	68	30	1	1	1	1	1	1	62.19	46.68	15.51	8.45	1.34	4.92	54.5	0	1	1	0	0	2	0	0	1	0	1	0	2	1	83.75	9.95	3.12	51.02	3	52
12	63	0	0	0	0	0	0	0	23.8	107.316	76	1	142	227	69	27	1	1	1	0	0	0	50.17	33.62	16.55	7.98	2.18	5.59	48.2	0	1	0	1	0	2	0	0	1	0	1	0	2	1	80.8	9.78	3.59	38	3.5	56
13	66	1	0	1	0	1	0	0	27.5	66.5815	71	1	239	241	140	50	1	1	1	1	0	1	62.91	39.22	23.7	13.41	2.74	6.47	56.6	0	2	2	0	4	0	0	0	1	1	1	0	2	1	80.14	6.73	2.82	102.6	2.81	117
14	66	1	0	1	0	1	0	0	26.1	66.5815	50	1	160	206	78	42	2	1	1	0	1	0	65.94	40.01	25.93	14.47	3.57	6.96	55.8	0	3	1	0	0	4	0	0	1	0	1	1	2	1	80.96	7.57	3.16	102.51	3.06	120
15	59	0	1	0	1	1	1	1	27	72.822	78	1	198	99	129	49	2	1	1	0	0	1	63.34	43.56	19.78	11.79	1.77	5.22	59.6	0	2	1	0	5	0	0	0	1	0	1	0	2	1	73.99	6.05	3.03	89	2.95	115
16	45	0	1	0	0	1	0	0	23.9	85.8837	50	1	164	116	96	45	2	1	1	1	1	0	57.67	45.4	12.27	6.96	1.02	3.66	56.7	0	0	1	0	0	1	0	0	0	0	0	0	1	0	90	12.6	3.05	33	3	32
17	61	0	0	1	1	1	0	0	24.8	77.2495	73	1	192	75	129	48	2	1	1	1	1	1	53.15	35.76	17.39	9.99	2.3	4.3	57.4	1	2	1	0	0	4	0	0	1	1	1	1	2	1	88.41	7.83	2.96	92.5	2.94	92
18	28	0	0	0	0	0	0	1	21.1	121.63	81	1	119	42	55	56	2	1	1	0	0	1	49.13	32.03	17.09	7.54	1.88	6.78	44.1	0	1	0	0	2	0	0	0	1	0	0	0	1	0	83.53	8.13	2.81	38	2.75	41
19	65	1	0	1	1	1	0	0	27.6	106.637	72	1	155	168	89	33	2	1	1	0	1	0	53.03	34.74	18.29	10.55	2.54	4.33	57.6	0	0	1	0	1	0	0	0	0	0	0	0	1	0	87.27	7.85	2.89	17.5	3	18
20	58	0	1	0	1	1	1	0	26.6	105.529	61	1	158	56	109	37	2	1	1	0	0	1	72.48	51.98	20.5	12.1	1.92	5.63	59	0	1	0	0	1	0	0	0	1	0	1	0	1	0	83.21	17.36	3.57	30	3.5	33
21	54	0	0	1	0	1	0	0	24.7	38.319	62	1	158	130	93	39	2	1	1	1	1	0	54.67	38.81	15.86	10.68	1.83	2.53	67.3	0	2	1	0	3	0	0	0	1	0	1	0	2	1	81.47	11.14	2.9	77.5	2.92	84
22	78	1	0	1	0	0	0	0	25.7	4.8225	35	0	100	44	64	28	1	1	1	0	1	1	55.67	35.49	20.18	10.69	2.02	6.74	53	0	0	0	1	0	2	0	0	1	0	1	1	1	0	100	2.33	2.89	52	2.88	52
23	62	0	1	0	0	1	0	0	35.1	121.061	69	1	158	122	90	43	1	1	1	0	1	1	94.28	56.42	37.86	23.55	3.55	9.42	62.2	1	0	0	0	0	1	0	0	1	1	0	0	2	1	95.11	13.27	3.5	20	3.5	20
24	68	1	1	1	1	1	1	0	23.1	39.9615	71	1	145	180	84	25	2	1	1	0	1	1	59.11	50.45	8.66	4.84	0.82	2.49	55.9	0	2	0	0	2	0	0	0	1	1	1	0	1	0	73.08	6.12	3.5	60	3.25	66
25	55	0	1	1	0	1	0	0	30.8	60.4755	57	1	191	191	92	31	1	1	1	1	0	0	85.35	62.43	22.91	14.56	2.25	5.12	63.6	0	1	0	3	0	4	0	0	1	0	1	0	2	1	75.8	3.08	3.22	67.56	3.25	88
26	75	1	1	0	0	1	0	0	24.9	100.164	72	1	157	82	94	47	2	1	1	0	1	0	67.29	50.04	17.24	8.89	1.67	5.92	51.5	0	1	0	0	0	2	0	0	1	1	1	0	1	0	73.43	11.84	3.42	60	3.25	32
27	62	0	1	1	0	0	0	0	28	72.0925	76	1	139	100	69	49	1	1	1	1	1	0	74.92	54.51	20.41	13.06	2.14	4.35	64	0	1	0	0	1	0	0	0	1	0	0	0	1	0	80.67	11.2	3.55	18	3.5	23
28	59	0	1	0	1	1	1	0	25.3	91.7982	70	1	213	476	116	39	2	1	1	0	0	1	67.47	48.17	19.31	11.95	2.01	4.5	61.9	0	0	1	0	0	2	0	0	1	1	1	1	1	0	81.58	23.19	2.78	56	3	32
29	57	0	0	1	0	1	0	0	30.3	60.7399	62	1	166	262	72	41	2	1	1	1	1	0	66.34	38.53	27.82	16.65	3.58	6.46	59.9	0	0	0	1	1	0	0	0	1	0	1	0	1	0	100	12.27	2.8	60	2.75	33
30	64	0	0	0	1	1	0	0	19.6	89.5404	78	1	147	66	98	36	1	1	1	1	0	0	40.68	30.68	10	5.22	1.19	2.87	52.2	0	1	0	0	0	1	0	0	1	0	1	0	1	0	90.51	4.28	3.45	25.71	3.5	32
31	64	0	1	1	1	0	0	0	25.6	103.441	68	1	132	75	69	48	1	1	1	1	1	1	69.22	54.83	14.39	9.37	1.19	3.08	65.1	0	1	1	2	4	0	0	0	1	0	1	0	3	1	87.11	8.98	2.71	93.6	2.63	97
32	61	0	0	0	0	1	0	1	25	77.5049	78	1	149	50	90	49	1	1	1	1	0	1	58.95	36.14	22.81	10.79	2.05	9.09	47.3	0	1	0	0	0	1	0	0	0	0	0	0	1	0	71	5.77	3.04	15	3	16
33	83	1	0	1	1	1	0	0	28.9	41.7834	64	1	214	563	114	34	1	1	1	1	1	1	61.2	34.18	27.01	14.71	3.36	7.83	54.5	0	2	0	0	0	2	0	0	1	0	1	0	1	0	80.64	3.81	3.25	50.88	3.25	60
34	68	1	1	1	0	0	1	1	26	78.9794	65	1	139	201	66	34	1	1	1	1	1	0	68.52	48.45	20.07	12.27	1.89	5.04	61.1	0	1	1	1	0	3	0	0	1	0	0	0	3	1	85.46	20.19	2.89	59	3	60
35	59	0	1	0	1	1	0	0	27.3	105.163	74	1	230	201	155	35	1	1	1	1	0	1	70.71	48.06	22.65	13.9	1.84	6.06	61.4	0	1	0	0	0	1	0	0	0	0	1	0	1	0	35.35	3.88	3.52	22	3.5	28
36	71	1	1	1	1	1	1	0	24.5	70.1359	73	1	181	203	92	49	1	1	1	1	1	1	76.53	52.04	24.49	15.09	2.28	6.16	61.6	0	1	0	0	1	0	0	0	1	1	1	0	1	0	71.1	4.14	3.5	28	3.5	28
37	66	1	0	1	1	1	0	0	25.3	88.9828	60	1	211	146	134	47	2	1	1	1	1	1	55.67	35.98	19.7	10.51	2.38	5.92	53.3	0	0	0	2	0	2	0	0	1	0	1	0	1	0	84.4	5.7	2.9	15	2.88	44
38	53	0	1	1	1	1	0	0	26.2	107.478	69	1	182	551	95	31	1	1	1	1	1	0	56.05	42.69	13.36	8.57	1.4	2.71	64.2	0	1	0	0	0	2	0	0	1	1	1	0	1	0	80.67	13.95	3.04	30	3	32
39	56	0	1	0	0	1	1	0	25.1	106.283	77	1	145	89	90	37	1	1	1	0	1	0	69.66	51.68	17.98	10.87	1.35	5.02	60.4	0	1	1	2	0	3	0	0	1	1	1	0	3	1	85.15	14.28	3.4	84	3.33	88
40	54	0	0	0	1	1	0	0	24.2	92.6825	82	1	204	94	133	52	2	1	1	1	1	0	55.39	31.27	24.12	14.25	2.25	6.63	59.1	0	2	0	0	0	2	0	0	1	1	1	0	1	0	87.97	12.38	3.02	50.5	3	51
41	65	1	1	1	1	1	0	0	28.7	64.5827	73	1	159	128	93	40	2	1	1	1	1	1	71.91	44.82	27.1	16.09	2.57	7.28	59.4	0	1	1	0	2	0	0	0	1	0	1	0	2	1	78.44	10.37	3.5	49	3.5	61
42	66	1	0	1	1	1	0	0	25.1	76.2752	59	1	200	168	115	51	2	1	1	0	1	0	64	36.07	27.93	14.53	3.96	8.44	52	0	2	0	0	2	0	0	0	1	0	1	0	1	0	82.09	9.36	2.96	59	2.75	66
43	65	1	1	0	0	0	1	0	23.8	79.7061	62	1	112	69	65	33	1	1	1	0	0	0	62.57	52.39	10.18	6.22	0.68	2.72	61.1	0	0	1	0	0	1	0	0	1	1	0	0	1	0	77.08	3.81	3.49	18	3.5	20
44	49	0	0	0	1	1	0	0	22.4	94.5287	60	1	151	77	95	40	1	1	1	1	0	1	52.2	36.75	15.45	8.91	2.24	3.54	57.6	0	1	0	0	1	0	0	0	1	1	0	0	1	0	76.26	2.75	3.49	20	3.5	22
45	47	0	1	0	0	1	1	0	22.7	85.1289	64	1	176	41	111	57	0	1	1	1	1	1	57.77	47.81	9.97	5.69	0.87	2.9	57	0	1	0	1	1	1	0	0	1	0	0	0	2	1	100	5.57	3.4	20	3.13	47
46	55	0	1	0	1	1	1	0	23.3	107.071	82	1	138	95	87	32	1	1	1	0	0	0	60.16	47.95	12.21	6.33	1.36	3.84	51.8	0	2	0	2	4	0	0	0	1	0	1	0	2	1	80.87	14.72	3.11	118	3.13	132
47	41	0	0	0	1	1	0	0	23.2	144.514	47	0	187	73	122	50	0	1	1	1	1	0	54.24	38.67	15.58	8.43	1.76	4.64	54.1	0	2	0	0	2	0	0	0	1	0	0	0	1	0	86.72	12.39	2.75	32	2.75	36
48	58	0	1	0	1	1	0	0	23.2	81.5712	50	1	163	69	89	60	2	1	1	0	0	0	57.78	44.87	12.91	7.58	1.02	3.65	58.7	0	1	0	0	1	0	0	0	1	0	0	0	1	0	79.65	9.09	3.12	20	3	23
49	36	0	1	0	0	1	0	0	24.6	101.482	54	1	173	195	89	45	1	1	1	1	1	0	64.46	45.01	19.45	11.78	1.72	5.22	60.6	0	0	0	1	1	0	0	0	1	0	1	0	1	0	77.7	18.88	3.03	30	3	33
50	66	1	0	1	0	1	0	0	29.6	76.2752	53	1	140	95	79	42	1	1	1	0	1	1	52.62	27.85	24.77	13.02	2.89	7.87	52.6	0	3	0	1	5	0	0	0	0	0	0	0	2	1	81.07	4.26	3.04	129	2.95	142
51	66	1	0	1	1	0	1	0	23.7	66.5815	66	1	123	138	58	38	1	1	1	1	1	1	51.27	34.1	17.17	9.65	2.59	4.11	56.2	0	0	0	1	0	1	0	0	1	0	1	0	1	0	78.66	1.86	3	26	3	28
52	48	0	1	1	1	0	0	0	28.1	5.68283	72	1	135	162	64	39	1	1	1	0	1	1	78.57	56.72	21.86	12.88	3.01	5.01	58.9	0	1	0	2	2	1	0	0	1	0	1	0	2	1	73	6.32	3	15	3	67
53	64	0	0	1	0	1	0	0	20.4	59.3284	60	1	140	109	76	41	1	1	1	1	1	0	52.36	37.8	14.56	9.64	1.85	2.41	66.2	0	1	0	0	1	0	0	0	1	0	1	0	1	0	61.7	10	2.56	23	2.5	28
54	49	0	0	0	1	1	0	0	26.4	94.5287	58	1	187	148	100	57	1	1	1	0	1	1	65.44	41.71	23.73	13.56	3.12	6.05	57.1	0	2	1	2	5	0	0	0	1	0	1	0	3	1	79.15	3.45	3.23	89.2	3.1	120
55	62	0	1	0	0	1	1	0	23.9	59.452	76	1	138	157	78	30	1	1	1	1	1	0	55.87	37.69	18.18	11.6	1.65	4.15	63.8	0	0	0	1	0	1	0	0	1	0	0	0	1	0	84.04	3.91	3.48	20	3.5	24
56	53	0	1	0	0	1	1	0	28	107.478	76	1	222	132	160	35	2	1	1	1	1	0	72.82	54.63	18.19	11.08	1.67	4.69	60.9	0	0	1	3	4	0	0	0	1	0	1	0	2	1	84.38	14.23	2.88	20	2.75	117
57	62	0	1	0	1	1	0	0	27	90.8786	79	1	185	74	102	68	1	1	1	0	1	0	65.19	44.25	20.94	13.74	2.13	4.21	65.6	0	1	0	0	1	0	0	0	0	0	0	0	1	0	80.64	1.75	3.01	15.7	3	18
58	72	1	0	1	0	1	0	0	20.4	87.4249	62	1	164	92	95	51	1	1	1	1	1	1	47.69	30	17.7	11.89	1.88	3.14	67.2	0	1	0	2	0	3	0	0	1	0	1	0	2	1	80.73	10.51	3.44	84	3.33	96
59	52	0	1	1	0	0	1	0	23.4	107.894	46	0	135	138	59	48	0	1	1	0	1	1	64.41	49.52	14.89	9.84	1.35	3.03	66.1	0	2	1	0	3	0	0	0	1	0	1	0	2	1	75.62	3.96	2.78	16	2.83	84
60	68	1	0	0	0	1	0	0	29.2	88.1835	66	1	205	164	130	42	1	1	1	0	1	1	57.42	29.2	28.22	14.23	3.53	9.32	50.4	0	1	0	2	3	0	0	0	1	0	1	0	2	1	91.23	9.4	2.83	69	3.17	89
61	55	0	0	1	0	1	1	1	26.1	92.6825	67	1	185	227	93	46	1	1	1	1	1	1	55.84	37.05	18.79	9.71	2.21	6	51.6	0	2	0	2	4	0	0	0	1	0	1	0	2	1	82.25	11.67	3.14	101	3.13	112
62	47	0	1	0	0	0	0	0	24.2	128.48	72	1	136	242	45	42	1	1	1	1	1	0	64.63	46.52	18.11	11.85	1.53	3.99	65.4	0	2	0	0	0	2	0	0	1	1	1	0	1	0	75.35	8.35	3.33	38	3.5	44
63	63	0	1	1	0	1	0	0	25.3	120.674	88	1	142	135	86	29	1	1	1	0	0	0	55.97	38.4	17.57	9.95	2.29	4.5	56.6	0	1	0	0	1	0	0	0	1	0	0	0	1	0	75.44	19.38	3.5	18	3.5	23
64	62	0	1	0	0	1	1	0	27	65.2052	68	1	186	242	101	36	1	1	1	1	1	1	63.2	44.89	18.31	11.77	1.38	4.33	64.3	0	2	2	0	4	0	0	0	1	0	1	0	2	1	71.04	6.67	2.87	25	2.88	117
65	66	1	0	0	1	1	0	0	23.4	58.7792	66	1	184	160	102	50	1	1	1	1	1	0	48.61	36.92	11.69	6.37	1.4	3.31	54.5	0	1	0	0	1	0	0	0	1	0	0	0	1	0	85.59	2.45	3.35	16	3.5	18
66	75	1	0	0	0	1	0	0	20.4	103.584	69	1	170	140	86	56	1	1	1	1	1	0	38.33	29.02	9.32	4.73	1.19	2.8	50.7	0	1	0	1	2	0	0	0	1	0	1	0	2	1	71.92	8.6	3.42	28	3.5	66
67	68	1	1	0	0	1	0	0	24.2	89.1903	81	1	169	155	103	34	2	1	1	0	1	0	54.87	45.6	9.27	5.6	0.87	2.57	60.5	0	1	0	1	0	2	0	0	1	0	1	0	2	1	80.08	6.25	3.5	47	3.5	60
68	42	0	1	0	0	1	1	0	23.9	112.675	77	1	145	90	78	49	0	1	1	1	1	1	70.55	58.47	12.08	6.42	0.84	4.22	53.1	0	1	0	0	1	0	0	0	1	1	0	0	1	0	100	0.84	3.3	20	3.5	23
69	64	0	1	1	0	1	1	0	30.5	120.674	78	1	197	200	118	39	1	1	1	1	0	1	82.15	58.33	23.82	15.06	2.05	5.77	63.2	0	1	0	0	1	0	0	0	1	0	1	0	1	0	89.52	9.48	3.02	28	3	33
70	53	0	1	1	0	0	1	0	23.4	93.8186	64	1	157	151	69	59	1	1	1	0	1	1	67.14	54.61	12.52	7.2	1.3	3.4	57.5	0	2	1	1	3	1	0	0	1	1	1	0	3	1	73.22	6.2	2.96	28	2.94	111
71	61	0	1	0	0	1	0	0	26.2	72.3309	72	1	145	156	78	35	2	1	1	1	1	0	78.16	59.9	18.25	12.03	1.33	4.23	65.9	0	1	1	2	4	0	0	0	1	0	1	0	3	1	78.91	12.17	3.11	103	3.13	112
72	71	1	1	1	1	1	0	0	22.8	49.0341	60	1	139	58	76	52	1	1	1	1	1	0	56.76	48.02	8.74	5.31	0.91	2.02	60.8	0	0	1	0	1	0	0	0	1	0	1	0	1	0	81.06	7.62	2.91	30	3	33
73	51	0	1	0	0	1	0	0	30.1	94.5541	75	1	170	116	121	26	2	1	1	1	1	0	72.17	50.23	21.95	13.35	2.01	5.71	60.8	0	1	0	0	1	0	0	0	1	0	1	0	1	0	74.76	9.79	3.06	28	3	33
74	79	1	0	0	0	1	0	0	27.1	73.5415	49	0	202	145	118	55	1	1	1	1	1	0	60.96	33.75	27.22	15.64	3.07	7.42	57.5	0	1	1	0	3	0	0	0	1	0	1	0	2	1	82.42	5.11	2.9	22	2.75	84
75	67	1	0	0	0	1	0	0	29.1	5.92856	71	1	161	170	94	33	1	1	1	1	0	0	65.06	32.73	32.32	18.29	3.87	8.74	56.6	0	0	0	1	0	1	0	0	1	0	1	0	1	0	100	5.49	3.47	28	3.5	32
76	70	1	0	1	1	1	1	0	25.9	65.6018	71	1	263	109	202	39	1	1	1	1	1	0	51.78	30.11	21.68	11.53	2.8	6.26	53.2	0	1	1	0	2	0	0	0	1	0	1	0	2	1	81.19	9.45	2.93	38	2.75	61
77	68	1	1	0	0	1	1	1	24.3	78.9794	68	1	178	78	122	41	1	1	1	1	1	1	60.19	46.76	13.43	8.27	1.18	3.25	61.5	0	1	0	1	1	1	0	0	1	0	1	0	2	1	80.78	3.37	3.38	57	3.5	65
78	58	0	1	0	1	1	1	1	22.4	66.094	68	1	191	71	124	53	1	1	1	1	1	0	58.65	50.78	7.87	4.64	0.62	2.16	59	0	0	0	2	0	2	0	0	1	1	1	0	1	0	100	11.34	3.02	27	2.88	56
79	68	1	0	0	0	1	0	0	26.6	52.4989	59	1	194	129	133	34	1	1	1	1	1	0	63.31	39.58	23.73	13.46	3.3	5.9	56.7	0	1	1	0	0	2	0	0	1	1	0	0	2	1	88.4	5.54	3.13	20	3.13	48
80	47	0	1	0	1	1	0	0	24	85.5014	66	1	207	243	121	37	1	1	1	1	1	0	59.64	46.18	13.46	7.27	1.28	4.2	54	0	1	0	0	1	0	0	0	0	0	0	0	1	0	73.99	7.56	3	16	3	18
81	49	0	1	0	0	1	1	0	27	75.6199	55	1	152	128	92	34	1	1	1	1	1	0	72.41	51.52	20.89	14.41	1.61	4.05	69	0	3	0	1	3	1	0	0	1	0	1	0	2	1	82.56	10.13	3.09	53	3.13	107
82	70	1	0	0	1	1	0	0	26	75.3696	71	1	147	102	88	38	1	1	1	0	1	1	50.04	30.51	19.52	11.59	2.27	4.76	59.4	0	2	0	1	0	3	0	0	1	0	1	0	2	1	71.88	6.88	3.07	45	3	76
83	65	1	0	0	0	1	0	0	24.9	89.2591	68	1	165	101	100	45	1	1	1	1	0	0	59.07	37.62	21.45	13.84	2.09	4.55	64.5	0	0	0	1	1	0	0	0	1	0	0	0	1	0	77.95	0.75	3.15	13	3.5	13
84	62	0	1	0	0	1	1	0	24.2	90.5839	76	1	181	132	113	42	1	1	1	1	1	1	61.61	45.63	15.99	9.86	1.19	4.22	61.7	0	2	0	1	3	0	0	0	1	0	1	0	2	1	77.86	2.48	3.29	68	3.33	89
85	65	1	0	0	0	1	0	0	25.8	89.2591	74	1	205	287	107	41	1	1	1	1	1	1	60.27	37.81	22.46	12.77	2.44	6.36	56.9	0	2	1	0	3	0	0	0	1	0	1	0	2	1	73.91	10	2.93	59	3	74
86	61	0	0	0	1	1	0	0	26.2	90.1194	61	1	220	129	146	48	1	1	1	1	1	0	60.73	30.64	30.09	17.32	3.27	8.17	57.6	0	2	1	3	3	3	0	0	1	0	1	0	3	1	72.82	4.64	3.28	120	3.21	147
87	70	1	0	0	0	1	0	0	23.3	87.9263	78	1	200	89	140	43	2	1	1	1	0	0	46.77	31.6	15.17	8.88	1.73	3.82	58.5	0	0	0	1	0	1	0	0	1	0	1	0	1	0	75.25	15.25	3.45	28	3.5	32
88	53	0	0	0	1	1	1	0	20.9	111.579	65	1	174	60	122	40	1	1	1	1	0	1	42.01	25.9	16.11	7.92	1.75	5.52	49.2	0	1	0	0	0	1	0	0	0	1	0	0	1	0	75.69	2.67	2.84	18	2.75	20
89	66	1	0	1	1	1	0	0	27.3	58.7792	83	1	198	171	108	56	2	1	1	1	1	0	57.3	36.37	20.93	10.86	3.39	5.58	51.9	0	2	1	2	0	5	0	0	1	0	1	0	3	1	75.15	8.24	3.13	72	3.15	144
90	70	1	0	0	0	1	0	0	20.8	87.9263	73	1	183	214	102	38	0	1	1	1	1	1	46.13	27.91	18.23	11.57	2.01	3.72	63.5	0	3	0	2	5	0	0	0	1	0	1	0	2	1	80.95	10.8	3.05	116	3	150
91	74	1	1	0	0	1	0	0	26.6	87.6724	82	1	167	56	98	59	1	1	1	1	1	0	71.25	48.33	22.92	14.2	2.14	5.62	62	0	2	0	0	2	0	0	0	1	1	1	0	1	0	76.74	4.55	2.94	29	3	61
92	65	1	1	1	0	1	0	0	28.3	54.058	68	1	172	145	101	42	0	1	1	1	1	1	70.76	47.57	23.19	15.16	2.23	4.92	65.4	0	0	1	2	3	0	0	0	1	0	1	0	2	1	77.28	7.47	2.78	66	2.67	94
93	66	1	0	0	0	1	0	0	25.2	76.2752	53	1	212	536	108	38	2	1	1	1	1	0	49.55	32.48	17.07	9.47	1.73	4.97	55.5	0	2	1	2	5	0	0	0	1	0	1	0	3	1	68.46	4.98	2.37	80	3	145
94	72	1	1	1	0	1	0	0	22	78.0683	72	1	141	118	76	42	1	1	1	1	1	0	54.42	40.84	13.58	9.19	1.23	2.49	67.7	0	1	0	1	2	0	0	0	1	0	1	0	2	1	78.2	13.41	2.54	48	2.5	56
95	56	0	0	0	1	1	0	0	25.2	109.133	80	1	175	117	95	57	2	1	1	1	1	1	64.8	51.49	13.31	8.59	1.19	2.89	64.5	0	2	0	0	2	0	0	0	1	0	0	0	1	0	87	5.42	3.16	37	3.25	41
96	62	0	1	0	0	1	1	0	22.7	90.5839	73	1	200	111	101	76	2	1	1	1	0	0	59.83	43.23	16.59	9.86	1.4	4.56	59.4	0	2	0	1	2	2	0	0	1	1	1	0	2	1	55.83	5.73	3.06	20	3.08	93
97	66	1	1	1	0	1	0	0	25	71.1833	65	1	200	555	86	36	1	1	1	0	1	0	61.79	48.87	12.92	8.63	1.08	2.54	66.8	0	0	1	0	1	0	0	0	1	0	0	0	1	0	84.06	6.42	2.58	16	2.5	18
98	55	0	1	0	0	1	1	0	29.4	82.4554	59	1	150	77	105	30	0	1	1	0	1	1	74.99	50.39	24.6	15.26	2.06	6.27	62	0	0	0	1	1	0	0	0	1	0	1	0	1	0	92.06	1.02	2.99	21	3	28
99	48	0	1	0	1	1	0	0	28.4	84.7659	80	1	179	75	105	59	1	1	1	0	0	0	64.02	49.44	14.58	10.47	0.85	2.64	71.8	0	0	0	1	0	1	0	0	1	0	0	0	1	0	71.58	4.14	4.1	18	4	18
100	38	0	1	0	0	1	1	0	27.8	88.8826	67	1	188	207	120	26	1	1	1	1	0	0	81.8	60.47	21.32	12.98	1.48	6.06	60.9	0	2	0	0	2	0	0	0	1	1	1	0	1	0	77.28	10.35	2.87	27	3	56
101	60	0	1	0	0	1	1	0	27.5	80.7404	63	1	208	483	111	37	1	1	1	1	0	1	69.11	55.16	13.95	8.79	1.03	3.46	63	0	1	2	0	3	0	0	0	1	1	1	0	2	1	76.54	7.25	3.22	55	3	89
102	75	1	0	0	1	1	0	0	25.4	51.465	74	1	154	88	104	31	1	1	1	1	1	0	54.86	31.6	23.25	13.51	2.61	6.15	58.1	0	2	0	1	3	0	0	0	1	0	1	0	2	1	81.37	3.48	3.21	66	3.33	84
103	82	1	0	0	1	1	0	0	22.5	73.1692	58	1	200	63	143	44	1	1	1	1	1	0	44.3	27.79	16.51	8.97	1.8	4.99	54.4	0	0	0	1	1	0	0	0	1	0	0	0	1	0	100	4.98	3.04	20	3	23
104	55	0	1	0	1	0	0	0	28.1	66.8104	66	1	128	124	56	48	2	1	1	1	0	0	77.3	57.08	20.22	12.28	1.62	5.46	60.7	0	0	1	0	1	0	0	0	0	0	0	0	1	0	71	8.5	2.55	29	2.5	28
105	57	0	1	0	0	1	0	0	26.9	92.4431	72	1	207	167	127	47	1	1	1	1	0	1	70.75	52.53	18.22	10.62	1.99	4.79	58.3	0	1	0	0	1	0	0	0	1	0	0	0	1	0	77.61	7.92	3.12	16	3	18
106	70	1	0	1	0	1	0	0	24.7	52.1909	80	1	224	121	133	67	1	1	1	0	1	0	49.1	26.46	22.64	13.51	2.5	5.64	59.7	0	1	0	0	1	0	0	0	1	0	1	0	1	0	89.94	0	3.44	20	3.5	33
107	51	0	0	1	0	0	0	0	20.9	112.471	71	1	143	87	63	63	2	1	1	1	1	0	45	29.76	15.24	7.83	1.81	4.82	51.4	0	0	0	2	2	0	0	0	1	0	1	0	1	0	78.34	4.4	3.11	38	3	61
108	59	0	0	0	0	1	0	0	25.5	90.7212	75	1	173	57	123	39	1	1	1	1	0	0	56.26	31.7	24.56	14.29	2.69	6.54	58.2	0	0	1	0	0	2	0	0	1	1	1	0	1	0	76.95	4.27	3.43	15	3.5	44
109	40	0	1	1	0	0	1	0	26.1	99.3342	71	1	111	108	53	37	1	1	1	1	1	0	72.92	52.75	20.17	11	1.72	6.59	54.5	0	2	0	0	2	0	0	0	1	1	1	0	1	0	81.78	6.42	3.45	40	3.25	51
110	70	1	1	1	0	1	0	0	23.9	88.667	62	1	148	126	76	47	1	1	1	0	0	0	72.62	54.44	18.18	10.6	1.29	5.39	58.3	0	0	1	1	0	2	0	0	0	0	1	0	2	1	64.67	20.5	2.62	16.59	2.88	48
111	47	0	0	1	0	0	0	0	24.8	95.7489	63	1	122	86	54	51	1	1	1	1	1	1	52.96	36.95	16.02	8.26	2.1	4.83	51.6	0	1	0	0	1	0	0	0	1	0	1	0	1	0	94.38	17.62	3.1	15.65	3	33
112	67	1	1	0	1	1	0	0	23	79.9574	44	0	145	108	84	40	1	1	1	0	1	0	58.16	43.59	14.56	9.21	1.19	3.51	63.2	0	2	1	3	3	2	0	0	1	0	1	0	3	1	85.46	4.75	2.96	98	3	141
113	46	0	1	0	0	1	1	1	26.7	85.5014	68	1	165	94	119	27	1	1	1	1	1	0	74.41	57.54	16.86	9.67	1.25	5.24	57.3	0	2	0	0	0	3	0	0	0	0	1	0	1	0	94	1.7	3.25	62	3.33	72
114	73	1	1	0	1	1	0	0	25.5	69.7415	65	1	133	75	79	40	1	1	1	1	1	1	67.39	50.54	16.85	10.5	1.32	4.31	62.3	0	2	1	0	0	4	0	0	1	1	1	0	2	1	74.15	7.05	2.72	20	2.69	100
115	57	0	1	0	0	1	1	0	24.7	81.5712	81	1	175	275	82	37	1	1	1	0	1	1	61.05	42.78	18.27	11.77	1.29	4.34	64.4	0	1	1	1	0	3	0	0	1	0	1	0	3	1	77.77	11.34	3.12	74	3.08	84
116	58	0	1	1	0	1	1	0	24.9	81.5712	50	0	184	110	132	30	1	1	1	0	1	1	67.69	54.73	12.96	7.46	0.93	3.88	57.5	0	2	0	0	0	2	0	0	1	0	1	0	1	0	100	1.89	3.18	41	3.25	52
117	60	0	1	1	0	1	1	0	25	91.1791	67	1	165	72	106	45	1	1	1	1	0	1	63.91	45.1	18.81	11.12	2.07	4.8	59.1	0	3	0	0	3	0	0	0	1	1	1	0	1	0	73	15	3	75	3	79
118	71	1	1	0	0	1	0	0	28.1	78.0683	69	1	175	111	120	33	1	1	1	0	1	0	65.46	49.14	16.32	8.55	1.32	5.69	52.4	0	0	1	0	1	0	0	0	1	0	1	0	1	0	74.46	14.13	2.56	26	2.5	28
119	57	0	0	1	0	1	0	1	24	78.5793	45	0	189	273	89	46	1	1	1	1	1	1	53.7	29.48	24.22	14.98	2.81	5.43	61.8	0	1	0	0	1	0	0	0	1	0	0	0	1	0	81.96	10.14	3.1	16	3	18
120	31	0	1	0	0	1	1	0	27.1	137.208	69	1	384	1657	127	47	1	1	1	0	1	0	74.72	51.77	22.95	13.53	2	6.4	58.9	0	0	1	0	1	0	0	0	1	0	0	0	1	0	59.37	7.28	3.58	16	3.5	18
121	49	0	1	0	1	1	1	0	29.1	95.3251	73	1	167	181	76	55	1	1	1	1	0	0	79.62	59.11	20.51	12.37	1.76	5.58	60.3	0	0	0	1	0	1	0	0	0	0	0	0	1	0	78.7	1.26	3.28	19	3.5	24
122	67	1	1	0	0	1	1	0	19.6	102.483	73	1	178	87	100	61	1	1	1	1	0	0	44.27	40.53	3.74	2.23	0.32	0.93	59.5	0	1	0	0	1	0	0	0	1	0	1	0	1	0	80.44	5.72	3.26	28	3	33
123	78	1	0	1	1	1	0	0	30.3	86.0159	67	1	181	126	117	39	1	1	1	1	1	1	66.32	35.52	30.81	17.14	3.04	9.4	55.6	0	1	1	0	0	2	0	0	0	0	1	0	2	1	72.73	11.5	3.35	34	3	52
124	58	0	1	0	0	0	0	0	22.9	81.2887	68	1	95	121	32	39	1	1	1	1	1	1	57.79	44.19	13.6	9.17	1	2.82	67.5	0	3	2	0	5	0	0	0	1	0	1	0	2	1	88.53	3.4	2.8	101	2.75	135
125	74	1	0	0	0	1	0	0	25.7	86.7034	69	1	239	74	167	57	1	1	1	1	1	0	50.23	30.15	20.08	10.86	2.63	5.66	54.1	0	2	1	1	3	2	0	0	1	0	1	0	3	1	82.72	12.6	3.2	112	3	131
126	80	1	0	0	0	1	0	0	30.1	73.1692	70	1	151	204	74	36	1	1	1	1	1	0	58.93	33.86	25.07	14.61	2.8	6.66	58.3	0	1	0	0	0	1	0	0	1	0	1	0	1	0	78.48	13.03	3.18	26	3	28
127	66	1	0	1	1	1	0	0	26.6	77.2495	59	1	263	197	187	37	1	1	1	1	1	0	58.85	32.94	25.91	15.08	3.18	6.67	58.2	0	2	2	0	5	0	0	0	1	0	1	0	2	1	75.38	14.73	2.96	91.5	2.85	130
128	72	1	1	0	0	1	1	0	23.2	69.937	67	1	138	164	74	31	1	1	1	1	1	0	66.66	48.82	17.84	11.92	1.15	4.02	66.8	0	1	0	0	1	0	0	0	1	0	1	0	1	0	77.62	9.93	3.41	26	3.5	28
129	61	0	0	0	0	1	0	0	29.3	90.1194	74	1	170	200	94	36	2	1	1	0	1	1	61.21	38.17	23.05	13.84	2.95	5.29	60	0	2	1	0	3	0	0	0	1	0	1	1	2	1	95.49	6.32	2.72	26	2.67	84
130	65	1	1	0	1	1	0	0	28.1	64.5827	76	1	161	86	94	50	1	1	1	1	1	0	66.57	45.48	21.09	13.69	1.98	4.57	64.9	0	1	0	1	0	2	0	0	1	0	1	0	2	1	77.44	2.79	3.39	42	3.5	52
131	75	1	0	0	1	1	0	0	23.3	86.4706	74	1	158	48	99	50	2	1	1	1	1	0	42.67	27.27	15.41	7.73	2.15	4.72	50.2	0	0	2	0	2	0	0	0	1	0	1	0	1	0	74.46	8.24	2.51	49	2.75	54
132	64	0	1	0	1	0	1	0	22.2	103.441	72	1	133	251	35	48	1	1	1	1	1	1	57.93	49.81	8.13	4.42	0.94	2.33	54.4	0	2	0	1	2	1	0	0	1	0	1	0	2	1	85.08	4.96	3.64	60	3.67	66
133	70	1	1	0	0	1	0	0	19.8	57.8385	56	1	164	153	85	48	1	1	1	0	1	1	50.77	44.5	6.27	3.35	0.78	1.78	53.4	0	1	0	0	0	1	0	0	0	0	0	0	1	0	89	17.4	3.55	15	3.5	24
134	70	1	1	0	1	1	0	0	21.9	58.0053	72	1	155	190	79	38	2	1	1	0	1	0	47.94	38.53	9.41	5.69	0.95	2.21	60.5	0	1	1	0	0	3	0	0	1	0	1	0	2	1	81.74	14.43	2.85	55	2.75	64
135	62	0	1	0	1	1	0	0	29.8	59.2593	45	0	142	106	72	48	2	1	1	1	1	0	78.95	56.79	22.16	13.15	1.55	6.61	59.4	0	0	0	1	1	0	0	0	1	0	1	0	1	0	76.82	4.16	4.6	28	4.5	30
136	33	0	0	0	0	1	0	1	22.1	99.0119	56	1	159	71	94	50	1	1	1	0	1	0	47.15	33.48	13.67	6.91	1.73	4.31	50.5	0	1	0	0	1	0	0	0	1	1	1	0	1	0	69.28	9.63	3.45	26	3.5	28
137	66	1	0	1	0	1	0	0	24.1	76.2752	70	1	195	201	108	47	2	1	1	1	1	0	54.3	37.18	17.13	10.15	2.25	3.78	59.3	0	2	1	3	6	0	0	0	1	1	1	0	3	1	83.33	3.93	3.2	143	3.17	189
138	65	1	0	0	0	1	0	0	30.7	66.7882	72	1	224	106	125	78	1	1	1	1	1	0	65.41	36.58	28.83	17.28	3.46	7.01	59.9	0	0	1	1	3	0	0	0	1	0	1	0	2	1	84.64	16	2.72	79	2.67	94
139	89	1	0	0	1	1	0	0	19.6	84.7315	81	1	157	43	97	51	1	1	1	0	1	1	40.22	28.59	11.62	5.15	1.19	4.65	44.3	0	1	0	0	1	0	0	0	1	0	1	0	1	0	77.12	10.24	3.1	29	3	33
140	48	0	1	0	1	1	1	0	22.5	127.932	69	1	196	118	111	61	1	1	1	1	1	0	64.35	55.11	9.23	5.4	0.98	2.36	58.5	0	2	0	0	2	0	0	0	1	0	1	0	1	0	79.08	8.85	3.31	29	3.25	46
141	56	0	0	1	0	0	0	0	20.7	135.651	83	1	86	87	35	34	1	1	1	0	1	0	41.06	27.87	13.19	7.14	1.57	3.73	54.1	0	1	0	0	1	0	0	0	1	0	0	0	1	0	80.41	2.29	3.49	16	3.5	18
142	71	1	1	0	1	1	1	0	26.2	70.1359	69	1	209	113	142	44	1	1	1	1	1	0	69.7	49.23	20.47	12.02	2.21	5.33	58.7	1	2	0	0	0	3	0	0	0	0	0	0	2	1	78.5	8.6	3.25	74	3.33	88
143	59	0	1	0	0	0	1	0	27.4	59.8491	78	1	148	256	69	28	1	1	1	1	1	0	78.27	55.81	22.46	14.87	1.37	5.25	66.2	1	0	0	0	1	0	0	0	0	0	0	0	2	1	85.47	14.95	3.5	27	3.5	33
144	69	1	1	0	0	1	0	0	23.1	101.873	78	1	131	46	80	42	1	1	1	1	1	0	59	49.07	9.93	5.9	0.87	2.69	59.4	0	1	0	0	0	1	0	0	0	0	0	0	1	0	93	13.5	3.35	21	3.5	20
145	56	0	1	0	0	1	0	0	27.4	73.5976	45	0	184	171	115	39	2	1	1	0	1	1	77.24	54.55	22.7	12.51	2	7.29	55.1	0	0	2	0	2	0	0	0	0	0	0	0	1	0	74	18.4	2.8	59	2.88	66
146	65	1	1	0	1	0	1	0	23.1	103.937	45	0	127	35	67	53	0	1	1	1	1	1	66.47	50.99	15.47	8.51	1.19	4.89	55	0	1	0	0	0	1	0	0	0	0	0	0	1	0	100	9.8	3.5	14	3.5	20
147	59	0	0	0	0	0	0	0	24.9	108.384	72	1	126	268	33	39	2	1	1	1	0	1	52.83	35.4	17.43	11.16	2.01	3.51	64	0	1	1	0	2	0	0	0	0	0	0	0	2	1	76.8	1.7	2.8	39	2.75	56
148	66	1	0	0	0	1	0	0	28.4	76.2752	70	1	146	84	86	44	1	1	1	1	1	0	65.15	37.11	28.04	13.49	3.78	9.68	48.1	0	1	0	0	1	0	0	0	0	0	0	0	1	0	74	2	3	22	3	33
149	54	0	1	1	0	1	0	0	25.5	93.4633	67	1	162	130	84	52	2	1	1	0	0	1	74.62	64.12	10.5	6.85	0.67	2.5	65.3	0	1	0	0	1	0	0	0	0	0	0	0	1	0	91	5.1	3.5	14	3.5	18
150	71	1	1	0	1	1	0	0	21.6	57.8385	62	1	178	170	115	28	2	1	1	1	0	0	57	44.13	12.87	8.95	1.04	2.29	69.5	0	2	1	1	5	0	0	0	1	0	1	0	3	1	70.5	7.85	3.19	74	3.15	150
151	50	0	1	0	0	1	0	0	26.9	108.757	67	1	195	250	106	39	1	1	1	1	1	1	68.53	50.48	18.05	10.63	1.29	5.28	58.9	0	0	1	1	2	0	0	0	0	0	0	0	2	1	83.5	4.8	2.8	46.5	2.75	51
152	75	1	0	0	0	1	0	0	20	103.584	80	1	222	79	155	51	2	1	1	1	1	0	39.36	25.65	13.71	8.34	1.37	3.22	60.8	0	1	1	1	3	0	0	0	0	0	0	0	3	1	83.25	16.4	2.95	82.45	2.92	94
153	72	1	1	0	0	1	1	0	24.8	39.507	30	0	154	138	85	42	1	1	1	0	1	0	68.25	48.82	19.43	13.15	1.49	4.06	67.7	0	1	0	0	1	0	0	0	0	0	0	0	1	0	75	14.9	3.5	17	3.5	23
154	75	1	0	0	0	1	0	0	23.8	38.9626	59	1	215	214	121	52	2	1	1	1	1	1	46.12	30.16	15.97	9.77	1.8	3.58	61.2	0	1	1	3	7	0	0	0	0	0	0	0	3	1	78.75	13.1	2.9	175.6	2.84	216
155	55	0	0	1	0	1	0	0	24.2	110.727	64	1	149	207	71	37	2	1	1	1	1	1	59.27	34.68	24.59	13.11	2.88	7.58	53.3	0	1	1	0	0	2	0	0	0	0	0	0	2	1	78.8	9.88	3.2	30.35	3.13	44
156	57	0	0	0	1	1	0	0	23.4	78.5793	79	1	201	110	131	48	1	1	1	1	0	0	59.41	35.92	23.49	14.24	2.47	5.91	61	0	2	1	0	3	0	0	0	0	0	0	0	2	1	74	19.3	3.1	61.75	3.08	69
157	73	1	0	1	1	1	1	0	28.7	128.544	78	1	215	68	129	72	1	1	1	0	0	0	64.69	36.39	28.3	16.28	4.22	6.68	57.5	0	0	0	3	0	3	0	0	0	0	0	0	1	0	88.3	3.9	2.96	16	3	64
158	68	1	1	0	0	1	1	0	24.6	78.9794	72	1	163	243	80	35	2	1	1	1	1	1	58.11	41.82	16.29	9.86	1.46	4.3	60.5	0	0	2	0	2	0	0	0	0	0	0	0	1	0	74	8.8	2.9	48	2.88	52
159	54	0	1	1	0	0	1	0	23.9	93.4633	50	1	141	226	54	41	1	1	1	1	0	0	67.85	57.03	10.82	7.12	0.78	2.37	65.8	0	0	1	1	2	0	0	0	0	0	0	0	2	1	90.2	5.2	3.5	49.5	3.5	61
160	71	1	1	0	0	0	0	0	24.6	70.1359	75	1	102	96	48	35	1	1	1	1	1	0	68.27	49.3	18.96	12.08	1.57	4.55	63.7	0	0	1	2	2	1	0	0	0	0	0	0	2	1	90.5	16.6	3.2	65	3.17	89
161	38	0	1	0	1	1	0	0	26.5	100.374	64	1	160	99	97	43	1	1	1	1	0	0	78.41	56.87	21.54	12.73	1.69	6.26	59.1	0	1	0	0	1	0	0	0	0	0	0	0	1	0	87	1.3	3.55	24	3.5	23
162	50	0	1	1	0	1	0	0	23.9	94.935	71	1	152	102	94	38	1	1	1	1	0	1	60.34	45.31	15.02	10.1	1.06	3.18	67.3	0	1	0	0	1	0	0	0	0	0	0	0	1	0	75	14.8	3	23.7	3	28
163	72	1	0	0	1	1	0	0	26.7	104.154	80	1	199	143	135	35	2	1	1	0	1	0	54.58	33.89	20.69	11.46	2.39	5.85	55.4	0	2	0	0	2	0	0	0	0	0	0	0	1	0	89	9.5	3.3	42	3.25	51
164	61	0	0	0	1	1	0	0	27.1	77.2495	73	1	153	66	89	50	1	1	1	0	0	0	56.93	32.54	24.39	14.57	2.01	6.85	59.7	0	2	0	0	2	0	0	0	1	1	1	0	1	0	84.61	18.31	2.95	52	3	56
165	72	1	0	0	1	1	0	0	30.9	87.1805	72	1	272	265	162	58	1	1	1	1	1	0	76.41	35.95	40.46	21.52	5.67	11.89	53.2	0	1	0	0	1	0	0	0	1	0	1	0	1	0	85.05	5.63	3.1	26	3	28
166	81	1	0	1	1	1	0	0	30	50.6672	62	1	254	283	155	42	1	1	1	1	1	0	60.73	36.35	24.38	14.78	3.03	5.6	60.6	0	2	0	0	0	2	0	0	1	0	1	0	1	0	49.06	5.74	1.6	31.45	3.25	56
167	58	0	1	0	0	1	0	0	27	81.2887	85	1	183	159	94	58	1	1	1	1	0	1	73.99	49.72	24.27	16.9	1.89	4.53	69.7	1	1	0	2	4	0	0	0	0	0	0	0	3	1	71.5	5.2	3.15	95	3.13	127
168	66	1	0	1	1	1	0	0	28.4	106.307	67	1	162	140	90	43	1	1	1	0	1	0	64.24	37.36	26.88	16.76	3.11	5.92	62.4	0	0	0	1	1	0	0	0	1	0	0	0	1	0	72.2	0	3.18	19	3	18
169	47	0	1	1	0	1	0	0	24.6	96.1349	64	1	176	241	93	35	1	1	1	1	0	0	72.3	54	18.3	11.64	1.52	4.42	63.6	0	1	1	0	2	0	0	0	1	0	1	0	2	1	79.45	6.7	2.9	21	2.88	56
170	59	0	1	0	0	1	1	0	23.8	104.805	79	1	181	227	113	23	1	1	1	1	1	0	69.35	51.74	17.62	11.05	1.71	4.12	62.7	0	2	0	0	2	0	0	0	1	1	1	0	1	0	81.91	2.82	3.28	54	3.25	61
171	29	0	0	0	0	1	0	0	21.1	101.211	80	1	175	98	116	40	1	1	1	0	0	0	46.58	26.6	19.98	11.08	2.15	5.9	55.4	0	1	0	0	1	0	0	0	1	0	0	0	1	0	83	2	3.48	16	3	18
172	50	0	1	0	0	1	1	0	25.6	94.935	51	1	219	120	161	34	1	1	1	1	0	0	64.44	44.63	19.81	12.76	1.73	4.42	64.4	0	1	1	1	3	0	0	0	1	0	1	0	3	1	84.53	15.46	3.37	60	3.33	69
173	46	0	1	1	0	1	1	0	22.7	110.613	63	1	151	163	78	41	2	1	1	0	0	1	63.9	48.71	15.19	10.21	1.03	3.22	67.3	1	1	0	0	2	0	0	0	1	0	1	0	2	1	80.02	13.78	3.48	52	3.5	56
174	87	1	1	0	1	1	0	0	23.5	61.1598	72	1	179	110	122	34	1	1	1	1	1	1	61.17	40.6	20.57	13	1.62	5.05	63.2	0	1	2	3	5	0	0	0	1	1	1	0	3	1	81.32	8.17	3.13	118	3.1	107
175	71	1	0	0	1	1	0	0	24.8	57.9266	84	1	185	63	117	55	1	1	1	1	1	1	55.22	34.05	21.17	11.4	2.96	5.85	53.9	0	2	0	0	2	0	0	0	0	0	0	0	1	0	88.5	18.4	3	31	3	46
176	62	0	0	1	1	1	0	0	27.1	21.7419	35	0	294	262	194	47	1	1	1	1	0	1	65.42	39.15	26.28	13.96	3.08	8.33	53.1	0	2	0	0	2	0	0	0	1	0	1	0	1	0	79.97	12.69	2.9	43	2.88	46
177	46	0	1	0	0	0	0	0	24.3	96.5556	69	1	134	195	53	42	1	1	1	0	0	1	63.47	51.88	11.59	7.6	0.91	2.61	65.5	0	1	0	0	0	1	0	0	1	0	0	0	1	0	80	10.5	5	15	5	20
178	63	0	1	0	0	1	1	0	27.6	90.5839	53	1	192	195	101	53	1	1	1	1	1	1	72.08	48.72	23.36	15.02	1.89	5.59	64.3	0	0	0	1	0	1	0	0	1	0	1	0	1	0	78.8	10.95	4.4	26	4.5	28
179	54	0	1	0	0	1	1	1	25.4	93.4633	63	1	176	145	109	38	2	1	1	1	0	1	64.77	51.95	12.82	7.76	1.25	3.17	60.5	0	1	0	1	1	2	0	0	1	0	1	0	2	1	78.7	10.89	4.23	47	4.25	53
180	45	0	1	0	0	1	1	0	26.7	96.9873	68	1	179	148	100	50	1	1	1	1	0	0	67.56	48.11	19.44	13.02	1.39	4.38	67	0	0	0	1	0	1	0	0	0	0	0	0	1	0	83	8	2.62	13	2.75	16
181	67	1	0	0	0	1	0	0	25.6	76.0428	73	1	169	128	88	56	2	1	1	1	1	0	51.14	34.76	16.39	9.77	1.72	4.23	59.6	0	1	0	0	1	0	0	0	0	0	1	0	1	0	84.1	5.5	3.52	31	3.5	33
182	63	0	0	0	0	1	0	0	23.1	76.7532	60	1	183	263	98	33	1	1	1	1	1	0	51.61	34.48	17.13	10.19	1.63	4.62	59.5	0	2	0	2	3	0	0	0	1	0	1	0	2	1	80.3	3.35	3.1	79	3.17	84
183	48	0	1	0	0	0	1	0	24.6	84.7659	67	1	165	122	100	41	2	1	1	1	0	0	68.06	47.21	20.85	13.5	1.64	4.93	64.8	0	0	1	0	0	1	0	0	0	0	0	0	1	0	71	17	3.45	20	3.5	24
184	73	1	1	0	0	1	0	0	22.9	62.9048	69	1	166	27	118	42	1	1	1	0	1	1	60.9	41.83	19.08	10.09	1.44	6.8	52.9	0	2	1	1	0	4	0	0	0	0	1	0	3	1	70.2	9.84	3.4	107	3.38	124
185	56	0	0	0	0	1	0	0	25.5	92.0008	70	1	212	193	131	42	2	1	1	1	1	0	65.23	44.41	20.82	12.97	2.23	4.89	62.3	0	1	0	0	1	0	0	0	1	0	0	0	1	0	73	9	3.5	22	3.5	23
186	65	1	1	1	1	0	1	0	23.7	96.9873	60	1	141	223	55	41	1	1	1	1	1	1	72.82	52.58	20.24	13.45	1.46	4.67	66.4	0	0	1	1	2	0	0	0	1	0	0	0	2	1	87.5	5.05	2.8	44	2.75	46
187	61	0	1	0	0	1	0	0	24.4	90.8786	58	1	145	71	87	43	1	1	1	0	0	0	66.81	51.71	15.1	9.56	0.95	4.04	63.3	1	2	0	3	4	0	0	0	1	0	1	0	3	1	80.5	3.75	3.27	112	3.25	122
188	54	0	1	0	1	1	1	0	23.7	61.1429	45	0	192	129	128	38	1	1	1	1	1	1	68.16	48.23	19.94	11.82	1.2	6.21	59.3	0	0	0	2	1	0	0	0	1	0	1	0	1	0	98	7	3.6	26	3.5	28
189	61	0	1	1	0	1	1	0	24	72.3309	66	1	173	82	117	40	1	1	1	0	0	0	63.32	50.74	12.59	8.37	1.05	2.64	66.5	0	0	2	1	6	0	0	0	0	0	1	0	2	1	76.5	11.3	3	112	3.04	168
190	54	0	0	1	0	0	0	0	32	79.4466	57	1	134	82	70	47	1	1	1	1	1	1	79.53	46.2	33.32	20.03	3.29	8.97	60.1	0	1	0	0	1	0	0	0	0	0	1	0	1	0	75	8.8	3.5	29	3.5	28
191	60	0	0	0	0	0	0	0	24.4	90.7212	68	1	87	99	33	34	1	1	1	1	0	0	60.62	40.14	20.48	9.31	2.2	8.23	45.5	0	2	0	0	2	0	0	0	0	0	1	0	1	0	75.5	9.5	2.9	46	2.88	51
192	70	1	0	0	1	1	0	0	25.6	87.6735	72	1	190	121	116	49	1	1	1	1	1	0	60.07	36.6	23.48	13.21	2.64	6.7	56.3	0	0	2	0	1	0	0	0	1	0	0	0	1	0	78.89	2.42	3.4	17	3.5	18
193	61	0	1	1	0	1	1	0	29.4	72.3309	66	1	169	85	120	32	2	1	1	1	1	0	87.94	59.69	28.25	20.38	1.74	5.33	72.1	0	1	1	0	2	0	0	0	1	0	1	0	2	1	77.9	6.04	3.28	42	3.13	51
194	64	0	1	1	1	1	0	0	29.1	71.6294	75	1	173	98	107	46	1	1	1	1	1	0	83.18	62.64	20.55	13.35	1.55	5	65	0	2	0	0	1	2	0	0	0	0	0	0	1	0	85	9.9	3	28.4	3	33
195	53	0	1	0	0	1	0	0	25	83.0778	67	1	164	91	94	52	1	1	1	0	0	0	65.14	49.68	15.46	9.59	1.21	4.07	62	0	1	0	0	1	0	0	0	1	0	1	0	1	0	89	3	3.54	31	3.5	33
196	75	1	1	0	1	1	0	0	22.7	69.1736	75	1	203	133	140	37	1	1	1	1	1	0	46.36	34.87	11.5	6.39	1.1	3.46	55.6	0	0	0	1	1	0	0	0	1	0	1	0	1	0	80	6	3.5	32	3.5	33
197	57	0	1	0	0	1	1	0	25.3	73.3336	58	1	159	94	100	41	1	1	1	1	1	0	70.77	60.02	10.76	6.82	0.65	2.79	63.4	0	2	0	0	0	2	0	0	0	1	0	0	1	0	83	5.6	3.54	28	3.5	40
198	45	0	1	0	1	1	1	0	26.1	85.8837	74	1	222	574	118	39	1	1	1	1	1	0	79.29	58.79	20.51	13.47	1.44	4.98	65.7	0	0	1	0	1	0	0	0	1	0	1	0	1	0	89.6	4.86	3.19	28	3	33
199	75	1	0	0	0	1	0	0	26.2	74.3213	69	1	217	68	131	73	1	1	1	1	0	0	56.31	34.54	21.77	13.7	2.39	4.84	62.9	0	2	1	1	3	2	0	0	1	1	1	0	3	1	75.07	7.32	3.27	100	3.19	118
200	69	1	1	0	0	1	0	0	21.8	78.7457	31	0	145	67	84	47	1	1	1	1	1	0	64.56	49.67	14.89	9.36	1.02	3.89	62.9	1	2	0	2	3	2	0	0	1	1	1	0	3	1	71.71	8.52	3.45	65	3.2	113
201	66	1	1	1	1	0	0	0	25.9	79.4594	61	1	151	188	52	62	1	1	1	1	1	0	70.17	53.56	16.61	10.74	1.28	3.96	64.7	1	1	0	0	0	2	0	0	1	1	0	0	2	1	72.7	5.24	3.7	37	3.75	36
202	66	1	1	0	0	1	1	0	30.9	49.7664	40	0	155	80	104	35	0	1	1	1	0	0	79.67	54.07	25.6	15.53	2.07	7.16	60.6	0	1	2	0	2	1	0	0	1	0	1	0	2	1	82.59	7.57	3.09	50	3	83
203	44	0	1	0	1	1	1	0	26.4	77.2903	62	1	206	411	130	47	2	1	1	1	1	1	76.26	50.98	25.28	15.29	2.27	6.94	60.5	0	1	1	0	0	0	2	0	0	0	0	0	2	1	83	14.3	3.25	41.5	3.13	36
204	42	0	1	0	0	1	0	0	26.6	98.3552	65	1	200	190	123	39	1	1	1	1	1	0	83.64	58.94	24.7	16.35	1.9	5.64	66.2	0	1	0	0	1	0	0	0	0	0	0	0	1	0	79	14.8	3	25.5	3	28
205	72	1	0	0	0	1	0	0	25	87.4249	50	1	203	219	101	59	1	1	1	1	1	0	56.92	35.74	21.17	13.63	2.21	4.56	64.4	0	1	0	0	0	1	0	0	1	1	1	0	1	0	75.78	8.72	3.6	22	3.5	28
206	49	0	1	1	1	1	1	0	31.9	62.3609	56	1	218	224	128	45	1	1	1	1	1	1	97.62	69.04	28.58	19.07	1.89	6.8	66.7	0	2	1	0	3	0	0	0	0	0	1	0	2	1	78.5	5.2	3.35	73	3.33	89
207	65	1	0	0	0	1	0	0	21.8	115.428	63	1	166	66	104	49	1	1	1	1	0	0	56.57	36.35	20.22	12.28	1.91	5.27	60.7	0	1	0	0	1	0	0	0	1	0	0	0	1	0	77.96	6.19	3.63	20	3.5	23
208	51	0	0	0	0	1	0	0	22.3	94.1419	71	1	162	73	76	71	1	1	1	0	0	0	51.67	33.27	18.4	9.37	1.66	6.55	51	0	1	0	0	1	0	0	0	0	0	0	0	1	0	81.06	13.61	3.96	12	3	18
209	48	0	1	0	0	1	0	1	24.2	109.662	72	1	149	154	92	26	2	1	1	1	0	0	68.41	48.4	20.01	13.22	1.34	4.73	66.1	0	2	0	0	0	0	1	0	1	1	1	0	1	0	79.23	8.6	3.36	45	3.25	54
210	41	0	1	0	0	1	1	1	24.1	98.8375	75	1	133	69	71	49	1	1	1	0	0	0	67.23	52.51	14.72	8.2	1.39	4.59	55.7	0	1	0	0	0	1	0	0	1	1	1	0	1	0	77.36	23.17	3.32	28	3	28
211	79	1	0	0	0	1	0	0	26.4	73.354	70	1	190	136	117	46	2	1	1	1	1	0	58.65	34.37	24.28	14.53	2.6	6.27	59.9	0	1	0	0	0	0	1	0	1	0	1	0	1	0	82.84	26.28	3.03	23.6	2.75	30
212	61	0	1	0	1	1	0	0	28.7	80.4743	68	1	139	70	80	46	1	1	1	0	0	0	75.4	50.41	24.99	14.86	1.67	7.67	59.5	0	1	0	0	1	0	0	0	1	0	1	0	1	0	78.11	16.5	3.72	28.2	3.5	28
213	52	0	1	0	0	0	1	0	22.9	83.3997	60	1	104	37	49	47	1	1	1	0	1	0	62.47	50.34	12.13	7.73	1.09	2.74	63.7	0	2	2	0	0	4	0	0	1	1	1	0	2	1	72.43	15.61	3.31	46	3.06	84
214	70	1	1	1	1	1	0	0	19.2	58.0053	45	0	131	100	79	32	2	1	1	1	1	1	45.1	37.47	7.62	4.55	0.72	1.95	59.6	1	1	0	0	0	2	0	0	1	1	1	0	2	1	75.33	16.26	4.26	44	3.75	44
215	56	0	0	0	1	0	0	0	24.7	109.913	72	1	147	155	60	56	1	1	1	0	0	1	57.41	35.8	21.61	13.08	2.03	5.74	60.5	0	1	0	0	1	0	0	0	1	0	0	0	1	0	86.88	3.4	4	15	3.5	18
216	43	0	1	0	0	1	1	0	20.4	77.6518	56	1	189	60	151	26	1	1	1	1	1	1	58.66	47.82	10.84	5.57	0.83	3.88	51.4	0	1	0	0	1	0	0	0	1	1	1	0	1	0	88.94	3.16	3.6	32	3.5	33
217	52	0	1	0	1	1	0	1	24.6	94.1821	70	1	187	193	112	36	2	1	1	0	1	0	70.18	52.96	17.22	11.7	1.12	3.8	67.9	0	1	0	2	0	0	1	0	1	1	1	0	2	1	86.36	2.59	3.37	74	3.33	78
218	56	0	1	0	0	0	1	0	25.2	82.1544	71	1	133	60	67	54	1	1	1	1	1	1	68.11	51.71	16.4	9.02	1.55	5.11	55	0	1	0	1	0	2	0	0	1	1	1	0	2	1	82.29	4.64	3.8	62	3.75	64
219	60	0	0	0	0	1	0	0	22.6	90.7212	77	1	157	169	77	47	2	1	1	1	1	0	60.8	40.17	20.63	11.13	2.25	6.44	54	0	1	0	2	0	3	0	0	1	1	1	0	2	1	79	13.21	3.33	61	3.17	96
220	71	1	1	0	1	0	1	0	20.8	69.937	72	1	162	64	61	47	2	1	1	1	1	0	50.52	44.55	5.97	2.89	0.67	2.05	48.3	0	1	0	0	1	0	0	0	1	0	0	0	1	0	72	19.27	3.82	21	3.5	23
221	65	1	1	0	1	1	1	0	21.6	103.116	62	1	126	97	79	28	1	1	1	1	0	0	60.54	52.68	7.87	4.14	0.53	2.73	52.6	1	0	1	0	2	0	0	0	1	1	1	0	2	1	79	6	3.35	43	3.25	41
222	71	1	1	0	1	1	1	0	21.5	88.1614	57	1	182	68	100	68	1	1	1	1	1	0	48.8	40.91	7.89	3.7	0.68	3.05	46.8	0	1	0	0	0	1	0	0	1	0	0	0	1	0	80.98	4.49	3.02	13	3	24
223	56	0	0	0	0	1	0	0	25.1	92.0008	71	1	137	70	80	43	1	1	1	0	1	0	56.37	32.99	23.38	14.46	1.94	6.17	61.8	1	1	0	2	3	0	0	0	0	0	1	0	3	1	72.83	4.7	3.3	74.5	3.33	79
224	58	0	0	0	1	0	0	1	25.1	78.3024	69	1	145	180	68	41	1	1	1	0	1	1	52	30.14	21.87	12.69	2.61	5.77	58	0	1	0	0	0	2	0	0	1	0	1	0	1	0	85.47	6.09	3.6	31	3.5	32
225	49	0	1	1	1	1	0	0	24.4	95.3251	68	1	180	137	106	47	2	1	1	0	1	0	69.38	50.89	18.48	11.77	1.39	4.58	63.7	0	1	0	0	0	2	0	0	1	1	1	0	1	0	82	9	2.9	26	3	28
226	65	1	0	1	1	1	0	0	25.5	66.7882	67	1	180	156	96	54	2	1	1	0	0	0	52.78	32.74	20.03	12.02	2.02	5.16	60	0	1	0	0	1	0	0	0	1	0	1	0	1	0	82.46	3.7	3.1	29	3	30
227	72	1	1	0	1	0	1	0	27.2	78.0683	65	1	99	104	51	26	2	1	1	1	0	1	72.6	47.78	24.82	15.49	2.12	6.4	62.4	0	0	0	1	1	0	0	0	1	0	0	0	1	0	83	1	4	22	4	24
228	49	0	1	0	0	0	1	0	26.6	95.3251	64	1	178	380	65	37	1	1	1	0	1	1	75	57.79	17.21	10.3	1.47	4.81	59.8	0	0	1	0	1	0	0	0	1	0	0	0	1	0	94.89	1.88	2.59	11	2.5	13
229	50	0	1	1	1	1	1	0	29	75.3104	69	1	149	64	92	44	1	1	1	1	1	0	91.46	62.11	29.35	19.88	2.64	6.05	67.7	0	2	0	2	0	4	0	0	1	0	1	0	2	1	76	14.12	3.55	132	3.5	100
230	63	0	1	0	0	1	0	0	24	59.2593	72	1	223	77	143	65	1	1	1	1	0	0	57.27	33.18	24.09	13.28	2.81	7.16	55.1	0	1	0	0	1	0	0	0	1	0	0	0	1	0	79.25	12.58	3.55	14	3.5	18
231	71	1	1	0	0	0	0	0	20.4	100.997	76	1	116	101	65	31	1	1	1	0	1	0	53.42	46.53	6.88	3.5	0.56	2.42	50.8	0	1	0	0	0	2	0	0	1	0	1	0	1	0	76.01	10.68	4.64	30	4	32
232	69	1	1	0	1	1	1	0	24	78.7457	50	1	167	86	108	42	1	1	1	1	1	0	61.28	46.37	14.91	9.4	1.18	3.77	63.1	0	1	0	1	1	2	0	0	1	0	1	0	2	1	82.12	15.86	3.68	49.5	3.5	55
233	61	0	1	0	0	0	1	0	21.1	104.454	75	1	118	75	60	43	1	1	1	0	1	0	67.01	50.83	16.18	10.31	1.15	4.06	63.7	0	1	0	0	1	0	0	0	1	1	1	0	1	0	77.27	16.56	3.5	28	3.5	33
234	59	0	1	0	1	1	1	0	28.3	91.7982	70	1	178	118	117	38	1	1	1	1	0	1	74.78	50.66	24.12	14.56	2.5	6.28	60.4	1	0	0	0	0	0	1	0	1	0	0	0	2	1	67.51	5.12	4.28	10	4	12
235	68	1	1	1	0	1	0	0	24.3	89.1903	70	1	168	108	101	46	2	1	1	1	0	1	64.58	47.54	17.04	11.48	1.21	3.77	67.4	0	1	0	0	0	1	0	0	0	0	0	0	1	0	74	5.3	3.5	13	3.5	16
236	62	0	1	1	1	1	1	0	24.5	46.6329	70	1	151	209	76	33	2	1	1	1	1	0	63.22	49.17	14.05	8.16	1.59	3.74	58	0	1	0	2	3	0	0	0	1	0	1	0	2	1	84.2	9.57	3.33	27	3.5	94
237	46	0	1	1	0	1	1	0	31.3	96.5556	70	1	212	178	128	48	1	1	1	1	0	1	76.61	45	34.29	20.61	3.54	9.16	60.1	0	1	0	0	1	0	0	0	0	0	0	0	1	0	85.92	8.6	3.94	13	3.5	15
238	65	1	0	0	0	1	0	0	24.2	66.7882	60	1	180	161	95	52	1	1	1	0	0	1	52.43	39.83	12.6	5.88	2.01	4.14	46.6	0	1	1	0	0	2	0	0	0	0	1	0	2	1	84.35	9.9	3.68	56	3.25	60
239	38	0	1	0	1	1	1	0	23	72.0181	45	0	188	53	138	39	0	1	1	1	1	1	62.05	46.98	15.07	9.16	1.38	3.9	60.8	0	1	0	0	1	0	0	0	0	0	1	0	1	0	100	6	3.46	30	3.5	33
240	52	0	0	0	1	1	0	0	30.4	93.3953	69	1	156	164	77	46	1	1	1	0	1	1	72.89	41.63	31.26	17.87	3.34	9.09	57.1	0	1	0	1	0	3	0	0	1	1	0	0	2	1	78.61	2.59	2.79	40	2.88	44
241	52	0	0	0	0	1	0	0	21.9	80.3738	63	1	206	437	113	40	1	1	1	0	0	1	50.83	33.73	17.1	9.37	1.94	5.1	54.8	0	1	0	0	1	0	0	0	0	0	0	0	1	0	84.3	2.6	3.44	17	3.5	18
242	48	0	0	0	1	1	0	0	21.7	9.63707	50	1	177	47	100	67	2	1	1	1	1	1	54.8	45.75	9.06	4.24	0.91	3.47	46.8	0	1	0	0	1	0	0	0	1	1	0	0	1	0	79	10	4.04	20	4	23
243	59	0	1	0	1	1	0	1	23.5	81.0118	63	1	172	147	108	35	1	1	1	1	0	0	61.8	47.7	14.1	9.69	0.9	2.91	68.7	0	1	1	0	2	0	0	0	1	0	0	0	2	1	84.5	5.5	3.48	44	3.5	46
244	68	1	0	1	0	1	0	0	26.2	58.6027	85	1	237	99	155	62	1	1	1	1	1	0	56.66	31.96	24.7	14.82	2.81	6.11	60	0	2	0	0	0	3	0	0	1	1	1	0	1	0	77.44	9.77	3.33	60	3.25	64
245	62	0	1	1	1	0	0	0	21.9	7.99032	46	0	127	89	67	42	1	1	1	0	1	1	59.37	54.47	4.9	2.33	0.31	1.91	47.7	0	1	1	0	2	0	0	0	1	0	1	0	2	1	92.5	5.5	3.26	54	3.25	56
246	43	0	1	0	1	1	0	1	29	70.2334	69	1	196	100	130	46	1	1	1	1	1	0	88.05	54.24	33.81	20.99	2.71	9.19	62.1	0	1	0	0	1	0	0	0	0	1	0	0	1	0	81.51	7.46	3.54	67	3.5	18
247	73	1	0	0	1	1	0	0	22.8	39.0689	70	1	163	30	89	68	1	1	1	0	1	0	48.86	38.06	10.8	4.99	1.27	3.98	46.2	0	1	0	1	0	0	1	1	1	0	1	0	2	1	76.5	9.5	3.5	51.5	3.5	60
248	50	0	0	0	1	1	0	1	23.8	80.6975	70	1	201	73	133	53	2	1	1	1	1	0	57.32	34.36	22.96	13.11	2.64	6.44	57.1	0	2	0	0	2	0	0	0	1	0	0	0	1	0	92.36	9.22	3.46	42	3.5	46
249	56	0	1	0	0	1	0	0	27.6	106.283	73	1	157	128	93	39	1	1	1	0	1	0	73.42	54.02	19.4	11.88	1.52	5.32	61.3	0	0	0	1	1	0	0	0	1	0	1	0	1	0	77.76	9.27	3	34	3	33
250	63	0	1	0	1	1	0	0	23.6	90.2948	69	1	185	59	120	43	1	1	1	1	1	0	66.75	51.99	14.76	9.31	1.07	3.86	63	0	2	0	0	2	0	0	0	1	0	0	0	1	0	89	8.5	3.53	44	3.5	46
251	61	0	1	0	0	0	0	0	22.6	34.1835	78	1	113	84	58	38	1	1	1	0	0	1	57.01	43.07	13.93	8.67	1.03	3.65	62.3	0	1	0	0	0	1	0	0	1	0	0	0	1	0	78.19	5.77	4.25	18	4	20
252	54	0	1	0	0	1	0	0	25.1	93.4633	63	1	180	322	72	43	1	1	1	0	0	0	71.51	51.48	20.03	13.36	1.54	4.48	66.7	0	1	0	0	1	0	0	0	1	0	0	0	1	0	85.28	9.86	3.9	15	3.5	18
253	45	0	1	0	1	0	1	1	24.4	76.9385	57	1	133	304	39	33	1	1	1	0	1	1	71.84	55.14	16.69	10.28	1.51	4.25	61.6	0	0	1	0	0	1	0	0	1	1	0	0	1	0	79.15	0.98	3.49	22	3.5	24
254	70	1	1	0	0	1	0	0	22.1	53.2508	74	1	167	152	109	27	2	1	1	0	0	1	55.63	42.8	12.83	7.91	1.09	3.26	61.7	0	1	0	0	1	0	0	0	0	0	0	0	1	0	86	9.1	3.6	19	3.5	18
255	54	0	1	1	0	1	0	0	22.3	93.8186	71	1	155	110	80	53	1	1	1	1	0	1	55.05	42.56	12.49	6.78	1.24	3.86	54.3	1	0	0	0	1	0	0	0	1	0	1	0	2	1	77.99	6.29	3.68	30	3.5	33
256	45	0	0	0	1	0	0	0	22.8	82.819	59	1	111	62	45	53	1	1	1	1	0	0	50.93	36.12	14.81	7.27	1.79	5.1	49.1	0	2	0	0	2	0	0	0	1	1	0	0	1	0	75	14.3	3	34	3	36
257	69	1	0	1	1	1	0	0	25.2	75.5901	55	1	275	288	154	64	1	1	1	1	1	0	49.63	30.74	18.89	10.74	2.62	4.78	56.9	0	2	0	0	2	0	0	0	1	0	1	1	1	0	74.84	5.45	3.03	64	2.5	66
258	65	1	1	0	1	1	1	0	20.6	64.5827	29	0	163	113	95	45	1	1	1	0	0	0	58.91	52.94	5.97	3.24	0.69	1.66	54.3	1	2	0	0	3	0	0	0	1	0	1	1	2	1	92	9	2.82	65	3.42	68
259	66	1	1	0	1	1	0	0	23.4	64.3829	50	1	156	89	96	42	1	1	1	1	1	1	55.9	41.56	14.33	8.95	1	3.78	62.4	0	1	1	0	2	0	0	0	1	0	1	0	2	1	87.5	10.5	3.06	62	3	66
260	58	0	1	0	1	0	1	0	22	105.529	65	1	103	95	57	28	2	1	1	1	1	0	54.59	40.02	14.57	8.39	1.02	4.51	57.6	1	0	0	0	1	0	0	0	1	1	1	0	2	1	82	13	3.6	31	3.5	33
261	67	1	1	1	1	0	0	0	21.8	58.5233	63	1	140	56	60	68	1	1	1	1	0	0	55.93	45.39	10.54	5.96	0.89	3.21	56.6	1	2	1	0	4	0	0	0	0	0	0	0	2	1	84.17	6.1	2.95	84	2.94	92
262	45	0	0	0	0	1	0	0	27	57.0884	35	0	200	95	121	61	1	1	1	1	1	0	64.68	47.44	17.25	9.88	2.01	4.72	57.3	0	1	0	1	2	0	0	0	1	0	1	0	2	1	100	11.34	3.6	52	3.5	56
263	61	0	1	0	0	0	0	0	24.2	72.3309	30	0	137	82	68	53	1	1	1	0	1	0	73.19	52.64	20.55	13.58	1.49	4.79	66.1	0	2	0	1	3	0	0	0	1	0	0	0	2	1	87	12	3.64	10	3.33	79
264	69	1	1	1	1	1	1	0	25.7	10.1546	62	1	188	121	124	41	1	1	1	1	0	1	69.22	55.95	13.26	8.96	1.32	2.48	67.5	1	1	0	0	2	0	0	0	1	0	0	0	2	1	89	20	3.51	21	3.25	46
265	46	0	1	0	1	1	1	0	27.7	110.613	38	0	190	177	107	47	1	1	1	1	1	0	86.04	65.73	20.32	12.97	1.51	5.21	63.8	0	1	0	0	1	0	0	0	1	1	0	0	1	0	80	5	3.52	20	3.5	23
266	38	0	1	0	0	1	1	0	25	72.0181	52	1	165	198	101	24	0	1	1	1	1	1	71.85	51.73	20.12	13.28	1.68	4.43	66	0	1	0	0	0	1	0	0	1	0	0	0	1	0	86	9	3.63	20	3.5	24
267	50	0	1	1	0	1	1	0	24.5	84.0663	50	1	209	113	138	49	0	1	1	1	1	1	70.77	54.13	16.64	10.85	1.49	3.69	65.2	0	0	1	1	2	0	0	0	1	0	1	0	2	1	86.5	11.5	3.32	57	3.25	61
268	54	0	1	0	0	1	0	1	23	82.4554	45	0	151	52	102	38	0	1	1	1	1	0	62.21	47.72	14.49	9.77	1.1	3	67.5	0	2	0	1	3	0	0	0	1	0	0	0	2	1	84.33	10.33	3.04	48	3	54
269	58	0	0	0	1	1	0	0	23.7	78.3024	61	1	196	275	100	41	2	1	1	1	1	0	54.46	34.06	20.4	12.85	2.45	4.33	63	0	1	0	0	0	1	0	0	1	0	1	0	1	0	75	7	3.01	30	3	32
270	51	0	0	0	0	1	0	0	23.5	80.6975	69	1	137	69	78	45	2	1	1	1	1	0	54.71	37.97	16.74	9	2.03	5.09	53.8	0	1	0	0	1	0	0	0	1	0	1	0	1	0	84	12	3.56	31	3.5	33
271	59	0	1	0	0	1	0	0	28.5	72.574	70	1	229	856	116	31	1	1	1	1	1	0	68.75	49.75	19.01	11.01	2.37	4.94	57.9	0	1	0	0	1	0	0	0	1	0	1	0	1	0	79	13	3.03	31	3	33
272	72	1	0	0	1	0	0	0	23.9	74.9398	71	1	132	253	45	36	1	1	1	1	1	0	63.25	40.12	23.13	14.21	2.64	5.51	61.4	0	1	0	0	1	0	0	0	1	0	0	0	1	0	79.89	10.11	3.55	22	3.5	23
273	68	1	1	0	0	0	0	0	27.3	89.1903	76	1	110	91	43	49	1	1	1	1	1	0	71.28	46.33	24.95	15.25	1.95	6.89	61.1	0	2	1	0	3	0	0	0	1	1	1	0	2	1	84.87	8.92	3.19	76	3.17	79
274	67	1	0	0	1	1	0	0	31.2	88.7116	61	1	207	137	134	46	1	1	1	1	1	1	70.69	42.06	28.63	17.24	3.57	6.86	60.2	0	0	0	2	0	2	0	0	1	0	1	0	1	0	85.08	7.56	3.53	30	3.5	32
275	58	0	1	0	0	1	0	0	27.4	91.7982	70	1	165	187	88	39	1	1	1	1	1	0	77.65	54	23.65	16.25	2.24	4.38	68.7	0	1	0	0	1	0	0	0	1	0	0	0	1	0	81.43	6.92	3.6	16	3.5	18
276	59	0	1	0	0	1	0	0	28.7	81.0118	66	1	129	145	74	26	1	1	1	1	0	0	80.06	53.58	26.49	16.54	2.83	6.33	62.5	1	1	0	0	2	0	0	0	1	0	1	0	2	1	78.5	10	3.31	59	3.25	61
277	57	0	0	0	1	0	0	0	22.6	49.2152	57	1	118	82	49	52	1	1	1	1	1	0	51.26	33.9	17.36	8.7	1.68	6.2	50.1	0	2	0	0	2	0	0	0	1	1	0	0	1	0	82.5	9.5	3.58	44	3.5	46
278	51	0	1	0	1	1	1	1	27.1	75.0083	45	0	146	52	96	40	1	1	1	1	1	1	83.45	55.72	27.73	17.35	2.12	7.42	62.6	0	0	1	0	0	2	0	0	1	0	1	0	1	0	78.28	9.81	3.18	26	3	28
279	59	0	1	1	1	1	0	1	24.8	72.574	61	1	155	188	72	45	1	1	1	1	1	0	71.12	53.18	17.95	11.46	1.51	4.33	63.9	0	3	0	0	3	0	0	0	1	0	1	0	1	0	86.04	2.16	2.98	93	3	99
280	66	1	1	0	1	1	0	0	20.9	89.7325	68	1	169	131	101	42	1	1	1	1	1	1	56	45.74	10.26	6.26	0.76	2.78	61	0	1	0	0	1	0	0	0	1	0	0	0	1	0	85.4	6.01	3.49	22	3.5	23
281	65	1	0	1	1	1	0	0	27.5	89.2591	70	1	196	176	123	38	1	1	1	1	1	1	67.5	45.25	22.25	12.93	2.77	5.74	58.1	0	2	0	1	0	3	0	0	1	0	0	0	2	1	80.49	5.63	3.58	23	3.33	72
282	69	1	1	1	1	1	0	0	25.6	63.8045	62	1	220	220	91	84	1	1	1	1	1	1	63.61	40.87	22.74	15.27	2.19	4.38	67.2	0	1	0	0	1	0	0	0	1	0	1	0	1	0	69.01	21.57	3.6	31	3.5	33
283	54	0	1	0	1	1	0	0	20.5	61.1429	70	1	212	542	113	40	2	1	1	1	0	0	60.38	43.85	16.53	10.51	1.09	4.33	63.5	0	2	0	0	2	0	0	0	1	1	1	0	1	0	86.5	9.5	3.14	49	3.25	51
284	42	0	1	0	0	1	0	0	23.6	87.095	53	1	218	214	129	46	0	1	1	1	1	0	66.03	48.91	17.12	10.7	1.85	3.87	62.5	0	0	0	1	0	1	0	0	1	0	0	0	1	0	100	5	3.47	15	3.5	16
285	72	1	0	0	1	1	0	0	23.3	87.1805	65	1	140	100	81	40	1	1	1	1	0	0	53.89	37.45	16.44	8.71	2.05	4.96	53	0	2	0	0	2	0	0	0	1	1	0	0	1	0	83.5	8	3.04	39	3	41
286	48	0	0	0	1	1	0	1	25.3	113.407	65	1	190	184	106	47	1	1	1	1	1	0	50.76	35.54	15.22	9.53	1.92	3.21	62.6	0	1	0	0	1	0	0	0	1	0	0	0	1	0	83	7	3.42	22	3.5	23
287	59	0	1	0	0	1	0	0	25.5	91.4855	70	1	164	130	104	33	1	1	1	1	0	1	69.01	52.62	16.39	10.13	1.38	4.28	61.8	0	1	0	0	1	0	0	0	1	0	1	0	1	0	71	5.76	3.55	34	3.5	33
288	40	0	1	0	0	1	1	1	24.2	99.3342	67	1	209	237	128	34	0	1	1	1	1	1	70.74	50.78	19.96	13.22	1.9	4.15	66.2	0	1	0	1	1	2	0	0	1	0	0	0	2	1	83.5	6.5	3.84	43	3.75	47
289	65	1	0	0	0	1	1	0	22.2	66.7882	71	1	154	75	76	63	1	1	1	1	1	0	47.06	31.87	15.19	9.28	1.6	3.69	61.1	0	1	0	0	1	0	0	0	0	0	0	0	1	0	83	2	3.53	17	3.5	18
290	65	1	0	0	1	1	0	0	24.7	89.2591	63	1	138	58	80	47	1	1	1	1	1	0	56.44	36.83	19.61	10.82	2.27	5.83	55.2	0	3	0	0	3	0	0	0	1	1	0	0	1	0	84.8	4.33	3.03	52	3.08	59
291	67	1	0	0	1	1	0	0	26.9	47.6265	58	1	176	103	113	42	1	1	1	1	1	1	67.03	40.88	26.15	14.88	2.46	7.76	56.9	0	0	0	1	1	0	0	0	0	0	0	0	1	0	85.37	3.05	3.68	11	3.5	13
292	67	1	0	0	0	1	0	0	24.8	76.0428	60	1	232	44	169	54	1	1	1	1	1	1	59.23	35.11	24.11	14.98	2.83	5.43	62.1	0	1	1	0	2	0	0	0	1	0	1	0	2	1	71.5	9	3.05	46	3	46
293	58	0	0	1	1	1	1	0	27.1	68.1143	55	1	225	118	161	40	1	1	1	1	0	0	60.52	37.62	22.9	14.65	2.11	5.29	64	0	3	0	0	5	0	0	0	1	1	1	0	1	0	82	7.5	2.99	85	2.94	110
294	59	0	1	0	1	1	0	0	27	91.4855	55	1	161	79	111	34	1	1	1	1	1	1	75.77	57.53	18.25	11.94	1.6	4.1	65.4	0	1	0	0	1	0	0	0	1	0	0	0	1	0	88	5.79	3.52	22	3.5	23
295	59	0	0	0	1	1	0	0	21.8	68.1143	75	1	179	70	120	45	2	1	1	1	1	1	56.17	37.88	18.29	9.06	1.68	6.86	49.5	0	1	1	2	4	0	0	0	1	1	1	0	3	1	85.44	7.07	3.1	110	3	117
296	68	1	0	0	1	1	0	1	25.6	88.4452	57	1	232	70	155	63	1	1	1	1	0	1	66.54	40.35	26.19	16.29	2.6	6.36	62.2	0	1	0	0	0	1	0	0	0	0	0	0	1	0	91	12	2.62	17	2.5	20
297	66	1	0	1	1	1	0	0	25.6	76.2752	65	1	183	199	103	40	1	1	1	1	1	0	59.43	37.23	22.19	12.71	2.56	6.05	57.3	0	2	1	0	3	0	0	0	1	1	1	0	2	1	85.67	11.33	3.03	59	3	69
298	28	0	1	0	0	1	1	0	30.1	93.8958	56	1	192	178	118	38	1	1	1	1	1	0	85.13	52.15	32.98	18.94	2.82	10.28	57.4	0	1	0	0	1	0	0	0	0	0	0	0	1	0	86.72	4.51	3.48	22	3.5	23
299	67	1	0	0	0	1	0	0	28.4	75.8144	72	1	137	57	72	53	2	1	1	1	0	0	60.37	34.98	25.39	13.58	3.28	7.7	53.5	0	1	1	0	2	0	0	0	1	0	1	0	2	1	81.5	9.9	3.3	42.8	3.25	51
300	58	0	1	0	0	1	0	0	27.1	92.1173	58	1	172	77	107	49	1	1	1	1	0	0	66.37	50.91	15.45	9.47	1.56	3.87	61.3	0	1	0	0	1	0	0	0	1	0	0	0	1	0	86	9	3.04	22	3	23
301	68	1	0	0	0	1	0	0	26.6	130.409	54	1	188	80	108	64	2	1	1	1	1	0	59	33.32	25.69	14.86	2.47	7.46	57.9	0	1	1	1	0	3	0	0	1	1	1	1	3	1	89.35	9.2	3.02	99	3	102
302	68	1	1	0	1	1	0	0	26.5	63.9939	64	1	178	151	115	33	1	1	1	0	1	0	76.73	51.73	25.01	14.64	2.09	7.36	58.5	0	1	1	0	2	0	0	0	1	0	1	0	2	1	91.5	10.5	2.99	52	2.75	56
303	58	0	0	0	0	1	0	0	21.2	78.3024	55	1	148	104	95	32	1	1	1	0	1	0	47.74	32.51	15.23	9.57	1.47	3.48	62.9	0	1	0	1	1	2	0	0	1	0	1	0	2	1	84.5	12.5	2.98	65	2.88	71
304	56	0	1	1	0	1	1	1	23.6	106.283	63	1	185	126	109	51	1	1	1	1	0	1	53.89	38.47	15.43	8	1.49	5.19	51.9	0	1	0	0	0	1	0	0	1	0	1	0	1	0	85.71	10.11	3.6	37	3.5	38
305	49	0	1	0	0	1	1	0	23.3	95.3251	49	0	216	87	153	45	0	1	1	1	1	0	66.71	49.04	17.67	10.99	1.35	4.68	62.2	0	0	0	1	1	0	0	0	1	0	1	0	1	0	80.95	7.6	2.91	59	3.5	28
306	52	0	1	0	1	1	0	1	24.8	74.7132	60	1	157	190	75	44	1	1	1	1	1	0	68.6	49.2	19.4	12.58	1.93	4.21	64.8	0	3	1	0	4	0	0	0	1	1	1	0	2	1	83	15.1	3	82	3	97
307	57	0	0	0	1	1	0	0	24.2	60.7399	62	1	185	183	92	56	0	1	1	1	1	0	51.77	32.17	19.6	10.94	2.04	5.78	55.8	0	1	0	0	1	0	0	0	1	0	1	0	1	0	100	10	3.3	18	3.5	28
308	72	1	0	1	1	1	0	0	23.4	51.7482	47	0	164	82	114	33	1	1	1	1	1	1	61.98	37.35	24.63	13.18	2.36	8.23	53.5	0	3	1	1	4	2	0	0	1	1	1	0	3	1	76.66	1.46	2.9	99.6	2.9	113
309	74	1	1	0	0	1	0	0	18.8	87.6724	72	1	143	67	91	39	1	1	1	0	0	1	51.04	39.45	11.59	6.94	1.16	2.9	59.9	0	2	1	2	4	1	0	0	1	0	1	0	3	1	62	15.3	3	117	2.9	142
310	65	1	1	0	1	1	1	0	25.3	54.058	57	1	197	92	124	55	1	1	1	1	1	0	71.41	49.95	21.46	13.2	1.99	5.41	61.5	0	2	0	0	2	0	0	0	1	0	1	0	1	0	81	10.5	2.87	44	2.88	46
311	61	0	0	1	1	1	0	0	23.2	48.3823	67	1	160	193	81	40	1	1	1	1	0	0	57.88	39.96	17.93	11.24	2.6	3.38	62.7	0	1	0	0	2	0	0	0	1	0	1	0	1	0	79.54	13	3.75	31	3.5	33
312	50	0	1	1	0	0	1	0	24.7	84.0663	70	1	167	295	69	39	1	1	1	1	0	1	67.65	49.87	17.77	11.51	1.42	4.2	64.7	0	1	1	0	2	0	0	0	0	0	0	0	2	1	81.5	13.5	2.93	21	2.88	26
313	40	0	1	0	0	1	1	0	22.7	78.8003	50	1	176	89	119	40	0	1	1	1	1	1	60.62	44.31	16.32	9.46	1.34	4.83	58	0	1	0	0	2	0	0	0	1	0	0	0	1	0	82	7	3.51	21	3.5	23
314	59	0	1	0	0	1	1	0	28.2	72.574	48	0	128	198	63	26	0	1	1	0	1	1	72.84	55.71	17.13	11.13	1.73	3.68	65	0	1	0	0	0	1	0	0	0	0	0	0	1	0	93.38	26.7	3.6	13	3.5	16
315	67	1	0	0	1	0	0	0	23.4	24.893	66	1	168	318	63	43	1	1	1	0	1	0	59.22	32.06	27.16	15.02	2.88	8.29	55.3	0	2	1	1	4	0	0	0	1	1	1	0	3	1	85.75	9.75	2.97	98	2.94	102
316	67	1	0	1	0	1	0	0	22.3	59.3284	48	0	191	111	119	50	2	1	1	1	1	1	57.21	44.21	13	7.75	1.85	2.82	59.6	0	1	0	1	1	2	0	0	1	0	1	0	2	1	88	8.5	2.88	46	2.75	51
317	77	1	0	0	1	1	0	0	20.7	73.9253	55	1	156	236	76	33	1	1	1	0	1	1	52.64	38.12	14.52	8.42	1.85	3.52	58	0	2	0	0	2	0	0	0	1	0	1	0	1	0	82.78	17.26	3.16	37.7	3.25	51
318	69	1	1	0	0	1	0	0	25.8	88.9264	70	1	144	124	82	37	1	1	1	1	1	1	61.85	39.51	22.35	13.94	2.14	5.38	62.4	0	2	0	0	2	0	0	0	1	0	1	0	1	0	79	14.5	3.28	40	3.25	41
319	69	1	1	0	0	0	0	0	23.9	70.5439	42	0	127	75	68	44	1	1	1	0	1	0	66.5	53.33	13.17	7.76	1.28	3.61	58.9	0	1	2	0	2	1	0	0	1	0	1	0	2	1	85.1	13.67	2.83	66	2.83	69
320	54	0	1	0	0	0	0	1	20.8	93.8186	70	1	121	144	53	39	1	1	1	0	1	0	62.1	52.26	9.84	5.44	0.94	3.01	55.2	0	0	0	1	1	0	0	0	1	0	1	0	1	0	93.08	9.65	3.15	17.1	3	33
321	49	0	1	0	0	1	0	0	31.3	75.6199	60	1	190	203	115	34	2	1	1	1	0	1	76.39	56.75	19.65	13.18	1.42	4.32	67.1	0	1	0	0	1	0	0	0	1	0	0	0	1	0	86	6	3.42	22	3.5	23
322	68	1	1	0	0	0	1	0	24.6	118.846	64	1	116	51	68	38	1	1	1	1	0	1	44.8	29.99	14.81	7.54	1.54	5.13	50.9	0	2	0	0	2	0	0	0	1	0	1	0	1	0	78.5	5.5	2.69	45.8	3.25	61
323	56	0	0	1	1	1	0	0	29.6	68.8397	73	1	192	62	120	59	2	1	1	1	0	1	68.83	38.48	30.35	16.29	3.47	9.64	53.7	0	1	0	0	1	0	0	0	1	0	1	0	1	0	76.37	13.43	2.54	32	2.5	33
324	76	1	0	0	1	1	0	1	18.3	86.4706	56	1	299	41	102	89	2	1	1	1	1	1	43.31	35.42	7.89	3.3	0.8	3.29	41.8	0	0	0	1	0	1	0	0	1	0	0	0	1	0	97.15	34	3.46	11.46	3.5	24
325	40	0	1	0	0	1	1	0	25.5	132.755	53	1	161	173	90	35	0	1	1	1	1	1	76.31	51.09	25.23	16.56	2.25	5.63	65.7	0	1	0	0	1	0	0	0	1	0	0	0	1	0	97	19	3.51	21	3.5	23
326	48	0	1	0	0	1	1	1	24.4	45.9497	47	0	164	164	108	42	0	1	1	1	1	1	65.8	50.11	15.69	10.39	1.3	3.35	66.2	0	1	0	0	1	0	0	0	1	0	1	0	1	0	100	15	3.59	31	3.5	33
327	61	0	0	0	1	1	0	1	22	67.6549	68	1	260	68	179	67	1	1	1	0	0	0	51.86	35.85	16.01	8.83	2.13	4.45	55.2	0	0	0	2	1	1	0	0	1	1	1	0	1	0	83.51	9.46	3.29	48	3.25	50
328	55	0	0	0	0	1	0	0	26.2	92.3379	71	1	162	214	81	38	1	1	1	0	1	0	6.49	22.93	29.42	17.2	2.65	8.63	58.5	0	1	1	0	2	0	0	0	1	0	1	0	2	1	80	12	2.82	46	2.75	51
329	47	0	1	0	1	1	0	0	24	69.2784	58	1	167	82	101	49	2	1	1	0	0	0	6.27	5.27	11.54	5.78	1.36	3.9	50.1	0	1	1	0	2	0	0	0	1	1	1	0	2	1	79.81	7.21	3.03	49	3	51
330	57	0	1	0	1	1	1	0	21.2	81.8597	63	1	152	77	103	33	1	1	1	1	1	0	54.11	36.94	17.17	10.45	1.48	4.47	60.9	0	0	0	1	1	0	0	0	1	0	0	0	1	0	81	2	2.72	21	2.5	23
331	74	1	1	1	0	1	1	0	27.2	69.5491	66	1	137	96	76	42	1	1	1	1	1	1	65.68	43.68	22.01	13.5	2.13	5.54	61.4	0	1	1	2	3	2	0	0	1	0	1	0	3	1	84.25	12.5	3.16	121	3.06	132
332	31	0	1	0	1	1	0	1	32.3	102.666	69	1	183	164	104	46	1	1	1	1	1	0	6.64	23.45	30.09	19.57	2.33	7.38	65	0	0	2	0	2	0	0	0	1	0	1	0	1	0	79.5	7	2.43	48	2.88	46
333	78	1	1	1	1	1	1	1	27.2	62.2361	59	1	183	80	118	49	1	1	1	1	1	0	66.72	43.37	23.35	14.59	2.06	5.81	62.5	0	0	0	1	0	1	0	0	1	0	0	0	1	0	83	5	4.12	22	4	24
334	42	0	1	1	0	1	1	0	26.7	112.675	57	1	163	257	79	32	1	1	1	1	1	0	75.69	58.2	17.49	11.5	1.68	3.71	65.7	0	0	1	0	1	0	0	0	1	0	1	0	1	0	100	4	2.82	30	2.75	33
335	60	0	0	1	1	0	0	0	26.8	67.8823	67	1	130	75	69	46	1	1	1	1	1	1	59.68	38.47	21.21	11.19	2.69	6.55	52.8	0	1	0	0	1	0	0	0	1	0	1	0	1	0	83	19	3.4	31	3.5	33
336	35	0	1	0	0	1	1	0	23.7	100.919	70	1	177	125	105	47	0	1	1	1	1	1	69.15	51.06	18.09	12.09	1.4	4.01	66.8	0	0	0	1	0	2	0	0	1	0	0	0	1	0	100	14	4	22	4	24
337	53	0	1	0	0	1	1	0	22.3	83.0778	65	1	210	333	120	24	1	1	1	1	0	1	53.77	40.9	12.87	8.48	1.04	2.8	65.9	1	2	1	1	5	0	0	0	1	1	1	0	3	1	79.71	8.54	2.96	135	2.9	140
338	78	1	0	0	0	1	0	0	22.3	64.3614	38	0	178	28	120	53	0	1	1	1	1	1	58.76	35.08	23.68	13.45	2.2	7.07	56.8	0	1	1	1	3	0	0	0	1	0	1	0	3	1	86	10.67	3.28	72	3.33	64
339	43	0	1	0	1	1	0	0	25.7	112.138	45	0	164	83	93	55	0	1	1	1	1	0	65.61	49.85	15.76	9.73	1.45	3.93	61.8	0	1	0	0	0	2	0	0	1	0	0	0	1	0	81	8	3.61	23	3.5	24
340	60	0	1	0	0	1	0	0	26.1	80.7404	59	1	195	169	125	37	1	1	1	1	1	1	69.62	50.71	18.91	11.09	2	5.14	58.6	0	1	2	1	4	0	0	0	1	0	1	0	3	1	80	11	2.79	64	2.81	87
341	53	0	1	0	1	1	1	1	24.7	93.8186	50	1	153	70	92	48	1	1	1	1	1	1	65.76	50.62	15.14	9.58	1.47	3.45	63.3	0	2	2	3	6	0	0	0	1	1	1	0	3	1	80.4	11.6	3.01	158	2.92	168
342	76	1	0	0	0	1	0	0	30.2	74.1218	60	1	178	149	98	51	1	1	1	1	1	1	52.05	27.13	24.92	13.59	2.48	7.96	54.5	0	1	1	0	1	2	0	0	1	1	1	0	2	1	84.75	14.89	2.99	64	2.88	66
343	51	0	0	1	1	1	0	1	25.7	94.1419	61	1	158	54	105	43	1	1	1	1	1	1	71.84	38.32	33.52	16.79	3.77	11.81	50.1	0	1	0	0	0	2	0	0	1	0	0	0	1	0	88.69	13.82	3.6	23	3.5	24
344	52	0	1	0	0	1	0	0	28.4	56.563	51	1	193	256	111	30	1	1	1	1	1	1	80.26	59.72	20.55	12.89	1.8	5.17	62.7	0	3	0	0	3	0	0	0	1	0	1	0	1	0	77.33	11.67	2.72	94	3.08	99
345	63	0	1	0	1	1	0	0	30.1	64.7863	60	1	153	163	72	48	1	1	1	1	0	1	72.88	54.05	18.83	11.21	1.73	5.26	59.5	0	2	0	0	2	0	0	0	1	0	1	0	1	0	79.6	7.24	3.3	22	3.25	51
346	30	0	1	0	1	1	1	0	39.1	81.9384	59	1	156	216	77	36	1	1	1	1	1	1	129.23	74.95	54.28	31.91	6.59	14.7	58.8	0	1	0	0	1	0	0	0	1	0	0	0	1	0	80	16	4.03	23	4	25
347	65	1	1	1	1	1	0	0	24.2	64.5827	65	1	171	224	86	40	1	1	1	1	1	1	65.87	51.16	14.71	9.29	1.16	3.65	63.2	0	1	0	0	1	0	0	0	1	1	0	0	1	0	84.58	6.76	3.11	12	3.5	13
348	45	0	1	0	1	1	0	0	29.1	69.5882	70	1	208	145	124	55	2	1	1	1	1	1	84.84	53.02	31.83	19.93	2.44	8.53	62.6	1	1	0	1	0	3	0	0	0	0	0	0	3	1	62	14.2	4.1	45.7	4.17	47
349	68	1	1	0	0	1	0	0	24.1	119.198	65	1	170	121	108	38	1	1	1	1	1	0	57.07	36.37	20.7	12.6	1.76	5.58	60.9	0	2	1	2	3	2	0	0	1	0	1	0	3	1	69.5	15.8	3	98.5	2.95	117
350	72	1	1	0	0	1	0	0	26.2	69.937	70	1	161	135	101	33	2	1	1	1	1	0	65.13	47.92	17.21	10.77	1.63	4.1	62.6	0	0	1	0	0	1	0	0	1	0	1	1	1	0	100	12	2.78	28	2.75	28
351	56	0	1	0	1	1	0	0	26.3	82.1544	60	1	129	51	82	36	1	1	1	1	1	0	68.7	52.87	15.83	9.83	1.46	4	62.1	0	1	1	0	2	0	0	0	1	0	1	0	2	1	85	9.5	2.93	44	2.88	46
352	70	1	0	1	1	1	0	0	25.8	65.7909	61	1	204	252	117	37	1	1	1	1	1	0	62.47	33.34	29.13	16.97	3.58	7.6	58.3	0	1	1	0	1	2	0	0	1	0	1	0	2	1	85.5	8.6	2.8	48.73	2.75	53
353	42	0	1	0	0	1	1	0	23.9	78.0236	53	1	149	33	101	41	1	1	1	1	1	0	64.07	51.37	12.7	8.29	1.25	2.67	65.3	0	1	0	0	1	0	0	0	1	0	0	0	1	0	76.41	12.83	3.46	21	3.5	23
354	51	0	1	1	1	1	1	1	29.4	56.7864	40	0	184	46	119	56	0	1	1	1	1	1	83.06	53.46	29.6	19.69	2.3	6.73	66.5	0	1	1	0	1	1	0	0	1	1	0	0	2	1	92	15	2.97	39	2.88	47
355	54	0	1	1	1	1	0	0	25.1	67.0597	73	1	198	189	117	44	1	1	1	0	1	0	67.17	52.96	14.21	8.99	0.88	3.82	63.3	0	0	0	1	0	2	0	0	1	0	0	0	1	0	85	4.7	3.05	21	3	20
356	49	0	1	0	0	1	1	0	23.9	75.6199	61	1	192	63	126	53	1	1	1	1	1	1	68.86	54.13	14.73	9.42	1.2	3.57	64	0	0	0	2	0	2	0	0	1	0	1	0	1	0	100	4.74	3.47	58	3.5	60
357	54	0	0	0	0	0	0	0	21.4	93.0349	54	1	150	104	63	66	1	1	1	1	1	1	47.8	32.04	15.76	7.91	1.65	5.5	50.2	0	2	0	0	2	0	0	0	1	0	1	0	1	0	78.66	2.42	3.37	36	3.5	41
358	72	1	1	0	1	1	1	0	22.6	69.937	69	1	158	140	86	44	0	1	1	1	1	1	65.29	48.78	16.51	10.64	1.61	3.68	64.5	1	2	1	0	4	0	0	0	1	0	1	0	2	1	62	19	3.18	93	3.13	102
359	72	1	1	0	0	0	1	0	23.7	100.715	56	1	93	59	59	23	0	1	1	1	1	1	82.83	62.43	20.4	13.04	1.63	5.11	63.9	0	0	0	1	0	1	0	0	1	0	0	0	1	0	100	11.87	3.94	19	4	20
360	53	0	1	0	0	1	0	0	25	56.3447	45	0	180	112	114	43	1	1	1	1	1	1	68.57	55.92	12.66	8.17	1.06	2.91	64.5	0	1	0	0	1	0	0	0	1	0	1	0	1	0	86	12	3.17	31	3	33
361	67	1	0	0	0	0	0	0	26.1	105.983	67	1	117	74	63	39	2	1	1	1	0	1	59.06	34.83	24.23	15.54	2.66	5.11	64.1	0	0	0	1	1	0	0	0	1	0	0	0	1	0	78	6	3.02	10	3	13
362	68	1	0	1	0	1	0	0	24.4	75.8144	50	1	171	146	99	44	1	1	1	1	1	0	54.5	34.53	19.97	13	1.66	4.54	65.1	1	1	0	0	1	0	0	0	1	1	0	0	2	1	90	9.74	3.69	17	3.5	18
363	58	0	0	0	0	1	0	0	25.6	78.3024	45	0	197	64	144	40	1	1	1	1	1	1	61.68	36.95	24.74	11.71	2.79	9.28	47.3	0	1	0	1	2	0	0	0	1	0	1	1	2	1	77.5	11.25	3	58.5	3	66
364	51	0	1	0	0	0	0	0	21.1	75.0083	63	1	116	95	54	42	1	1	1	1	0	0	54.83	44.9	9.94	5.88	0.66	2.9	59.1	0	1	1	1	3	0	0	0	1	0	1	0	3	1	83.5	17.7	3	83.47	3	89
365	81	1	1	0	1	1	0	0	21.1	5.9	54	1	162	108	97	43	1	1	1	1	1	1	57.96	43.53	14.44	8.45	1.2	3.99	58.5	0	0	0	1	0	1	0	0	0	0	0	0	1	0	72	6.4	4.05	17	4	16
366	70	1	1	0	0	1	0	0	21.5	78.516	61	1	139	110	84	33	1	1	1	1	1	0	57.01	43.98	13.03	8.52	1.02	2.93	65.4	0	2	0	0	2	0	0	0	0	0	0	0	1	0	73	5.1	3.15	43	3.13	46
367	66	1	0	1	1	1	0	0	28.4	58.9589	68	1	145	199	61	44	2	1	1	1	1	1	60.17	34.06	26.11	14.93	2.81	7.44	57.2	0	1	0	0	0	1	0	0	1	0	0	0	1	0	63.22	15.19	3.09	15	3	16
368	55	0	1	1	1	1	0	0	24.4	105.902	47	0	176	152	100	45	0	1	1	1	1	1	63.24	44.3	18.93	12.2	1.53	4.53	64.4	0	1	0	0	0	1	0	0	1	0	1	0	1	0	100	17.41	3.02	36	3	38
369	55	0	1	0	0	1	0	0	26.1	73.8673	48	0	156	27	110	40	0	1	1	1	1	1	68.18	51.74	16.44	10.29	1.23	4.35	62.6	0	1	0	2	2	0	0	0	1	1	1	0	2	1	88.5	17.5	3.5	60	3.5	66
370	60	0	1	0	0	1	0	1	22	81.0118	69	1	199	133	130	43	1	1	1	0	1	0	66.37	52.1	14.27	7.81	1.35	4.49	54.7	0	1	0	0	0	1	0	0	1	1	0	0	1	0	70	22	3.44	13	3.5	16
371	65	1	1	0	0	0	0	0	20.4	79.7061	66	1	159	74	62	82	1	1	1	0	0	0	51.44	43.83	7.62	4.06	0.71	2.48	53.3	0	1	1	0	0	2	0	0	1	0	0	0	2	1	68.47	10.77	3.56	32	3.5	34
372	64	0	0	1	1	1	0	0	22.1	66.9987	70	1	183	58	124	47	1	1	1	0	1	1	49.55	34.65	14.9	8.9	1.71	3.62	59.7	0	2	0	1	3	0	0	0	1	0	1	0	2	1	73	20.33	2.95	83	3	94
373	58	0	1	1	1	1	0	0	25.5	65.865	64	1	122	84	77	29	1	1	1	1	1	0	67.5	50.66	16.84	11.18	1.47	3.5	66.4	0	1	0	0	1	0	0	0	1	1	0	0	1	0	74.3	24.36	2.63	39	2.75	23
374	29	0	1	0	0	1	1	0	27.7	75.057	50	1	212	223	132	35	0	1	1	1	1	1	78.9	51.66	27.25	16.98	2.5	6.95	62.3	0	2	1	0	2	1	0	0	0	0	0	0	2	1	92.5	8.95	3.25	64.55	3.17	71
375	61	0	1	0	0	0	0	1	24.4	80.7404	43	0	122	61	66	44	0	1	1	1	1	0	64.95	47.55	17.4	11.3	1.49	3.96	64.9	0	0	0	1	0	2	0	0	1	0	1	0	1	0	100	15.4	4	26	4	32
376	38	0	1	1	0	1	1	0	26.7	88.8826	70	1	162	196	89	34	1	1	1	1	1	1	80.2	59.08	21.13	13.33	1.69	5.41	63.1	0	0	1	0	1	0	0	0	0	0	0	0	1	0	84	9.05	3.05	19	3	19
377	68	1	0	1	1	1	0	0	25.6	88.4452	75	1	251	160	155	63	2	1	1	1	0	0	57.02	36.49	20.52	12.21	1.96	5.55	59.5	0	1	0	0	1	0	0	0	0	1	0	0	1	0	78	8.9	3	18	3	18
378	35	0	1	0	0	0	1	0	31.6	80.9655	56	1	133	481	58	24	1	1	1	1	1	1	99.72	66.87	32.86	19.18	3.35	9.41	58.4	0	0	1	0	1	0	0	0	1	0	1	0	1	0	85	9.1	3	29	3	28
379	68	1	0	1	0	1	0	0	23.4	66.1792	68	1	141	114	77	41	1	1	1	1	1	0	55.21	32.63	22.58	12.92	3.02	5.77	57.2	0	1	0	0	1	0	0	0	0	0	0	0	1	0	77	6.9	3	19	3	18
380	60	0	0	0	0	1	1	0	23	77.7654	62	1	176	162	118	26	1	1	1	0	1	0	57.45	34.52	22.93	11.8	2.25	7.98	51.5	0	1	0	1	2	0	0	0	1	0	0	0	2	1	60.81	4.77	3.15	79	3	51
381	76	1	1	0	0	0	1	0	28.6	69.5491	48	0	107	73	51	41	1	1	1	1	1	0	72.32	49.5	22.82	15.85	1.61	4.6	69.4	0	0	0	2	0	2	0	0	1	0	1	0	1	0	75	15.3	3.25	34	3.25	40
382	67	1	0	0	1	1	0	0	25.3	76.0428	65	1	188	92	93	76	1	1	1	1	0	0	56.71	33.54	23.18	14.08	2.15	6.15	60.8	0	0	1	0	1	0	0	0	0	0	0	0	1	0	86	13.3	3	23	3	23
383	70	1	1	0	0	0	0	0	21.1	70.1359	67	1	192	162	119	40	2	1	1	1	0	0	60.96	54.23	6.74	3.77	0.56	2.05	55.9	0	0	0	1	0	1	0	0	1	0	1	1	1	0	89	11.3	3	24	3	38
384	47	0	1	0	1	1	1	0	23	110.131	67	1	185	313	86	36	1	1	1	1	0	1	71.76	57.95	13.81	8.76	1.27	3.25	63.4	0	0	1	0	0	2	0	0	0	0	0	0	1	0	76	3.8	4.1	21	4	20
385	58	0	1	0	0	1	1	0	23.5	73.0752	58	1	168	83	108	43	1	1	1	1	1	0	65.36	48.82	16.54	9.16	1.66	5.07	55.4	0	1	0	0	1	0	0	0	1	0	0	0	1	0	64	4	3.62	20	3.5	23
386	54	0	1	0	0	1	0	0	24.6	82.7631	60	1	159	53	105	43	1	1	1	0	0	0	64.16	46.62	17.55	10.6	1.45	4.79	60.4	0	2	0	0	2	0	0	0	1	0	1	0	1	0	60	10	2.69	54	2.75	56
387	60	0	0	0	0	1	0	0	20.7	67.6549	63	1	135	22	88	42	2	1	1	1	0	1	49.45	32.57	16.89	9.7	1.71	4.83	57.4	0	0	0	1	1	0	0	0	0	0	0	0	1	0	87	9.2	3.55	23	3.5	23
388	77	1	1	0	0	1	1	1	23.9	48.2332	61	1	160	95	99	42	1	1	1	1	1	0	75	57.43	17.57	11	1.28	4.65	62.6	0	1	0	0	0	1	0	0	1	0	1	0	1	0	75	2.9	3.1	33	3	32
389	62	0	1	0	1	1	0	0	24.4	43.6234	70	1	245	188	159	49	1	1	1	1	1	0	65.04	45.13	19.92	12.93	2.11	4.17	64.9	0	2	0	0	2	0	0	0	1	0	1	0	1	0	72	16	3.21	68	3.25	51
390	49	0	0	0	0	1	0	0	28.6	62.8963	61	1	148	69	92	42	1	1	1	0	0	1	63.39	36.6	26.79	14.76	2.87	8.28	55.1	0	2	0	0	2	0	0	0	1	0	1	0	1	0	85.5	8	2.81	47	2.75	51
391	53	0	1	0	0	1	1	0	28.1	83.0778	68	1	169	119	111	34	1	1	1	1	0	0	79.37	62.76	16.61	10.38	1.65	4.03	62.5	0	1	0	0	1	0	0	0	1	0	1	0	1	0	100	2.83	3.52	32	3.5	33
392	62	0	1	0	0	1	1	0	29.1	80.2134	52	1	188	95	130	39	0	1	1	1	1	1	81.42	54.08	27.34	16.5	2.49	7.46	60.4	0	0	0	1	0	1	0	0	1	0	1	0	1	0	100	16	3.94	25	4	28
393	50	0	0	1	1	0	0	0	35.2	80.6975	70	1	182	385	67	38	1	1	1	1	1	1	92.47	51.8	40.67	23.44	4.81	11.45	57.6	0	0	0	1	1	0	0	0	0	0	0	0	1	0	88	13.3	3.55	19	3.5	18
394	69	1	1	0	1	1	0	1	23.7	45.6461	71	1	144	44	72	63	1	1	1	0	0	0	61.58	49.29	12.3	6.27	1.16	4.33	51	0	2	0	1	2	1	0	0	1	0	1	0	2	1	80.34	0.85	3.3	80.5	3.25	94
395	65	1	1	0	1	1	1	0	27.8	97.8865	64	1	204	288	95	52	1	1	1	1	1	1	86.36	57.83	28.53	18.21	2.67	6.89	63.8	0	0	1	0	1	0	0	0	1	1	1	0	1	0	84.81	10.87	3.31	46	3	33
396	42	0	1	0	0	1	1	0	27.1	78.0236	57	1	212	469	141	36	0	1	1	1	1	1	70.17	50.34	19.83	12.71	1.99	4.37	64.1	0	0	0	2	0	2	0	0	1	0	1	0	1	0	100	5	3.5	65	3.5	76
397	56	0	0	1	0	1	0	0	20.3	92.0008	67	1	185	84	102	66	1	1	1	1	1	0	51.72	37.4	14.32	8.8	1.52	3.41	61.4	0	2	0	0	2	0	0	0	1	0	1	0	1	0	74	0.5	3.3	48.7	3.25	51
398	66	1	0	0	0	0	0	0	17.7	88.9828	67	1	123	113	63	37	1	1	1	0	0	0	40.77	31.91	8.86	4.65	0.89	2.86	52.5	0	1	1	0	2	0	0	0	1	0	1	0	2	1	76	0.92	3.1	49.45	3.13	56
399	51	0	1	1	0	1	1	0	23	108.32	74	1	150	83	91	42	1	1	1	1	1	1	57.14	43.74	13.4	9.11	1.02	2.74	68	0	1	0	0	1	0	0	0	1	0	1	0	1	0	100	16	3.18	30	3	33
400	55	0	1	1	1	1	1	0	26	73.8673	32	0	221	176	145	42	2	1	1	1	1	0	72.34	58.56	13.78	8.69	1.23	3.27	63.1	0	2	1	2	0	0	0	2	1	0	1	0	3	1	70.25	9.25	3.06	84	3.06	92
401	76	1	1	0	0	1	0	0	25.4	77.2161	61	1	157	84	82	57	1	1	1	1	0	1	68.07	44.32	23.75	14.25	2.06	6.63	60	0	0	0	1	0	0	0	1	1	0	0	0	1	0	61.85	4.91	3.88	17	4	18
402	54	0	1	1	1	0	1	0	24.9	148.13	59	1	111	67	67	31	1	1	1	1	1	1	60.68	44.93	15.75	10.58	1.08	3.42	67.2	0	1	1	0	1	1	0	0	1	0	1	0	2	1	56.72	7.81	3.03	69	3	71
403	68	1	0	1	1	1	0	0	20.4	88.1835	67	1	260	198	163	57	2	1	1	1	1	0	46.85	31.67	15.18	7.71	1.94	4.82	50.8	0	2	1	0	3	0	0	0	1	1	1	0	2	1	76.42	8.93	3.35	61	3.17	69
404	58	0	1	1	0	1	0	0	26.9	65.865	55	1	163	176	77	51	1	1	1	1	1	1	74.92	55.9	19.02	12.28	1.99	4.05	64.6	0	0	0	1	0	0	0	1	1	0	1	0	1	0	100	16	3.63	27	3.5	28
405	79	1	0	0	0	1	0	0	21.8	56.8458	50	1	147	86	90	39	1	1	1	0	1	0	50.23	35.67	14.57	8.34	1.78	3.87	57.3	0	2	0	0	2	0	0	0	1	1	1	0	1	0	64.8	13.38	3.34	54	3.25	56
406	64	0	1	0	0	1	0	0	18.6	90.2948	71	1	147	47	100	38	1	1	1	1	1	1	60.75	47.55	13.2	6.89	1.66	4	52.2	0	0	2	0	1	0	0	0	1	0	1	0	1	0	88	0.9	3.55	22	3.5	33
407	67	1	1	0	0	1	1	0	22.4	64.1866	58	1	132	60	89	31	1	1	1	1	1	1	53.54	43.55	9.99	6.24	0.9	2.36	62.4	0	0	0	1	1	0	0	0	0	0	0	0	1	0	89	9.35	2.8	19	2.75	18
408	73	1	0	1	0	1	0	0	27.6	57.6053	63	1	182	135	117	39	1	1	1	1	0	1	56.04	35.87	20.17	10.71	2.68	6.03	53.1	0	1	0	0	1	0	0	0	0	0	0	0	1	0	77	9.5	3.55	19	3.5	28
409	50	0	1	0	1	1	1	0	21.5	95.3251	44	0	163	51	98	55	0	1	1	1	1	0	52.37	46.03	6.34	3.34	0.42	2.24	52.7	0	1	0	1	4	0	0	0	1	0	1	0	2	1	100	8	3.01	82	2.94	122
410	44	0	1	0	0	1	1	0	24.1	69.9064	55	1	147	47	98	40	0	1	1	1	1	0	72.04	58.21	13.83	8.2	0.92	4.18	59.3	0	1	0	0	0	0	0	1	0	0	0	0	1	0	100	8.6	3.55	16	3.5	15
411	68	1	1	0	0	1	0	0	22.9	78.9794	69	1	203	199	114	49	1	1	1	1	1	0	55.21	45.99	9.22	5.52	0.83	2.44	59.8	0	0	2	1	3	0	0	0	1	0	0	0	2	1	64.01	7.48	3.22	58	3.17	64
412	51	0	1	0	1	1	0	0	30	56.7864	72	1	153	110	84	47	2	1	1	1	1	1	93.37	57.39	35.98	23.83	2.6	8.65	66.2	0	0	1	1	0	0	0	1	1	0	1	0	2	1	79	7.5	3.56	50	3.5	51
413	67	1	0	1	1	1	0	0	24.3	88.7116	75	1	138	121	71	42	2	1	1	1	1	1	56.65	35.81	20.83	13.34	2.23	4.45	64	0	1	0	0	1	0	0	0	1	0	0	0	1	0	86	5	3.42	21	3.5	23
414	48	0	1	1	1	1	1	0	26.6	84.7659	59	1	193	292	97	38	1	1	1	1	1	0	74.91	59.96	14.95	10.18	1.19	3.01	68.1	0	0	1	0	1	0	0	0	1	0	0	0	1	0	89	13	3.06	24	3	25
415	56	0	1	1	1	1	0	0	21.5	18.6022	52	1	195	222	93	58	1	1	1	1	0	0	67.88	44.76	23.12	14.69	2.8	4.88	63.5	0	1	1	0	2	0	0	0	0	0	0	0	2	1	79	17.2	3.15	38	3.13	46
416	75	1	1	0	0	1	1	0	23.9	62.7336	46	0	171	95	115	38	0	1	1	1	1	1	68.07	48.98	19.09	11.7	1.5	5.13	61.3	0	2	0	0	2	0	0	0	0	0	0	0	1	0	100	9.4	3.5	44	3.5	46
417	50	0	1	0	0	1	1	0	22.8	68.1156	50	1	256	299	152	44	1	1	1	1	1	0	62.81	51.63	11.18	6.97	1.15	2.62	62.3	0	1	1	0	2	0	0	0	1	0	1	0	2	1	87.5	16	3.13	47	3.25	51
418	70	1	1	1	0	1	1	0	25.3	78.516	38	0	139	116	85	31	1	1	1	1	1	0	66.07	50.54	15.53	9.32	1.54	4.08	60	0	1	1	0	0	0	0	1	1	0	0	0	2	1	80.5	10	3.3	34	3.25	38
419	55	0	1	1	1	0	1	0	27.4	55.5186	66	1	209	223	111	53	2	1	1	1	0	0	67.43	48.17	19.26	12.96	2	3.52	67.3	0	2	0	0	1	1	0	0	1	0	1	0	1	0	75.5	8.5	3.37	66	3.25	71
420	48	0	1	0	0	1	0	0	31.2	68.6825	53	1	165	123	99	42	0	1	1	1	1	1	87.3	60.51	26.79	16.84	2.32	6.65	62.9	0	2	0	0	2	0	0	0	1	1	0	0	1	0	89	9	3.31	34	3.25	36
421	70	1	1	0	1	1	0	0	22	70.3381	60	1	184	106	112	50	1	1	1	1	1	1	58.85	47.84	11.02	6.75	1.18	2.6	61.3	0	1	0	0	0	0	0	1	1	0	0	0	1	0	77	14	2.82	21	2.75	23
422	59	0	0	0	0	1	0	0	22.5	67.8823	60	1	181	98	120	42	1	1	1	1	0	1	49.1	31.15	17.95	10.85	1.69	4.72	60.4	0	1	1	0	0	0	0	2	1	0	1	0	2	1	79	11.39	2.92	68	2.83	71
423	67	1	1	1	0	1	0	0	27.7	70.9664	52	1	139	113	80	36	2	1	1	1	1	0	67.91	48.34	19.57	12.26	2.17	4.47	62.7	0	1	1	2	4	0	0	0	1	0	1	0	3	1	76.25	9.5	3.22	113	3.13	122
424	78	1	1	0	0	1	0	0	22.9	68.8098	66	1	153	47	100	44	0	1	1	1	1	1	51.45	44.68	6.77	3.33	0.65	2.4	49.1	1	0	0	1	3	0	0	0	1	0	1	0	3	1	76.9	11.4	3.55	60.5	3.5	74
425	71	1	0	0	0	1	0	0	19.6	104.446	68	1	167	30	115	45	2	1	1	1	0	0	42.94	34.91	8.03	4.06	1.13	2.36	50.6	0	1	0	0	1	0	0	0	1	0	1	0	1	0	100	11.45	2.64	32	2.5	33
426	68	1	1	0	0	1	1	0	23.3	78.9794	49	0	186	103	129	36	2	1	1	1	1	1	65.81	48.26	17.55	11.07	1.33	4.44	63	0	1	0	0	1	0	0	0	1	0	1	0	1	0	71.34	13.33	3.55	32	3.5	33
427	74	1	0	0	0	1	0	0	19.8	57.6053	61	1	151	110	87	42	1	1	1	0	1	0	40.21	28.83	11.39	6.52	1.13	3.08	57.3	0	1	1	0	1	2	0	0	1	0	1	0	2	1	78.5	9.45	3.3	66.5	3.25	71
428	62	0	1	0	1	1	1	0	19.4	72.0925	70	1	224	54	169	44	1	1	1	1	1	1	52.95	40.01	12.93	8.49	0.92	2.96	65.6	0	2	0	1	0	0	0	2	1	0	1	0	2	1	76.67	10.9	2.93	69	3	61
429	70	1	1	1	1	1	1	0	23.9	58.0053	53	1	138	82	86	36	1	1	1	1	1	1	63.45	45.33	18.12	11.47	2.19	3.7	63.3	0	2	1	1	3	1	0	0	1	1	1	0	3	1	75.78	10.38	2.98	97	2.81	107
430	70	1	1	1	1	1	0	0	25	27.2731	55	1	149	84	71	61	2	1	1	1	1	0	75.55	50.71	24.85	14.96	2.26	6.77	60.2	0	2	1	0	3	0	0	0	1	1	1	0	2	1	78.33	16.67	3.57	84	3.5	89
431	57	0	0	0	0	1	0	0	23.7	78.5793	51	1	185	217	108	33	1	1	1	1	1	1	57.22	36.39	20.83	12.86	2.21	4.91	61.7	1	1	0	1	1	1	0	0	1	1	1	0	3	1	81.5	9.5	3.26	53	3.25	57
432	78	1	1	1	0	1	0	0	25.6	56.7449	60	1	158	77	84	59	1	1	1	1	1	1	68.11	51.33	16.78	9.8	1.82	4.49	58.4	0	1	0	1	1	1	0	0	1	0	1	0	2	1	75	15.5	3.6	61	3.5	65
433	59	0	1	1	1	0	0	0	25.6	91.4855	59	1	101	131	35	40	1	1	1	1	1	1	74.85	53.69	21.17	13.02	2.06	5.42	61.5	0	2	1	3	6	0	0	0	1	0	1	0	3	1	66.5	15.33	3.17	159	3.13	173
434	30	0	1	0	0	1	0	0	24.8	80.5038	76	1	179	52	121	47	1	1	1	1	0	0	65.47	44.96	20.51	11.17	1.64	6.99	54.4	0	1	0	0	1	0	0	0	0	0	0	0	1	0	87	1.4	3.5	15	3.5	23
435	66	1	0	1	1	1	0	0	29.3	47.7721	65	1	188	106	125	41	2	1	1	1	0	0	63.66	34.42	29.24	16.57	3.42	8.21	56.6	0	1	0	0	1	0	0	0	1	0	1	0	1	0	73	10	3.6	32	3.5	33
436	65	1	1	0	0	0	1	0	24.4	87.5221	63	1	152	211	78	33	1	1	1	1	0	0	58.93	50.51	8.42	5.13	0.67	2.2	61	0	1	0	0	1	0	0	0	1	0	1	0	1	0	72	0.3	3.6	33	3.5	33
437	55	0	0	0	0	1	0	0	25.4	49.7583	58	1	167	108	106	40	1	1	1	1	1	1	57.55	34.22	23.33	12.82	2.85	6.91	55	0	1	0	1	0	0	0	2	1	0	1	0	2	1	78.5	10.5	3.13	36	3.5	46
438	61	0	1	0	1	1	1	1	25.6	54.579	63	1	132	113	73	37	0	1	1	1	1	1	82.06	62.42	19.65	12.31	1.58	5.06	62.6	0	2	1	0	3	0	0	0	1	1	1	0	2	1	80.33	11.67	2.69	78	2.67	94
439	77	1	0	0	0	1	0	0	22.5	73.9253	67	1	125	44	76	41	1	1	1	0	1	0	50.33	45	17.76	10.4	1.66	4.99	58.5	0	1	0	0	1	0	0	0	0	0	0	0	1	0	95	9.5	3.55	14	3	13
440	50	0	1	0	0	0	1	0	23	75.3104	50	1	110	147	47	34	1	1	1	1	1	1	63.39	46.83	16.56	10.39	1.45	4.16	62.7	0	0	0	1	0	0	0	1	1	0	1	0	1	0	75	13	3.15	18	3	18
441	46	0	1	1	1	1	1	1	28.7	76.596	62	1	168	218	97	30	1	1	1	1	1	1	82.74	55.57	27.17	16.21	2.25	7.94	59.7	0	1	0	0	1	0	0	0	1	0	1	0	1	0	71	0.5	3.5	33	3.5	33
[truncated: 5 more columns]
